# Supplementary material for: Development and Validation of a Diabetic Retinopathy Referral Algorithm Based on Single-Field Fundus Photography
Source: PLoS One. 2016 Sep 23;11(9):e0163108. doi: 10.1371/journal.pone.0163108 (PMC5035083; doi:10.1371/journal.pone.0163108)
Supplement: S1 Dataset — (XLSX) [file pone.0163108.s001.xlsx]

## Sheet: Sheet1
sno	Age	Gender	Highest qualification	Others specify	number of years of optometry education/ training	years of practice/experience	type of practice	counry of practice	rural/urban area	have u seen a retinal photograph	have you done DR grading	total no. of images marked	serial no_fundus	participants' response_	Gold std
532	22	1	2			4	1			1	1		1		54
532	22	1	2			4	1			1	1		2		53
532	22	1	2			4	1			1	1		3		55
532	22	1	2			4	1			1	1		4		55
532	22	1	2			4	1			1	1		5		55
532	22	1	2			4	1			1	1		6		54
532	22	1	2			4	1			1	1		7		54
532	22	1	2			4	1			1	1		8		55
532	22	1	2			4	1			1	1		9		53
532	22	1	2			4	1			1	1		10		55
532	22	1	2			4	1			1	1		11	55	54
532	22	1	2			4	1			1	1		12	55	55
532	22	1	2			4	1			1	1		13	55	55
532	22	1	2			4	1			1	1		14	55	53
532	22	1	2			4	1			1	1		15	55	55
532	22	1	2			4	1			1	1		16	54	54
532	22	1	2			4	1			1	1		17	54	54
532	22	1	2			4	1			1	1		18	55	55
532	22	1	2			4	1			1	1		19		53
532	22	1	2			4	1			1	1		20	55	55
532	22	1	2			4	1			1	1		21		55
532	22	1	2			4	1			1	1		22	55	55
532	22	1	2			4	1			1	1		23	55	55
532	22	1	2			4	1			1	1		24	55	55
532	22	1	2			4	1			1	1		25	53	54
532	22	1	2			4	1			1	1		26	55	54
532	22	1	2			4	1			1	1		27	55	55
532	22	1	2			4	1			1	1		28	54	54
532	22	1	2			4	1			1	1		29	54	54
532	22	1	2			4	1			1	1		30	55	55
532	22	1	2			4	1			1	1		31	54	54
532	22	1	2			4	1			1	1		32	55	54
532	22	1	2			4	1			1	1		33	54	55
532	22	1	2			4	1			1	1		34	54	55
532	22	1	2			4	1			1	1		35	55	55
532	22	1	2			4	1			1	1		36		54
532	22	1	2			4	1			1	1		37		55
532	22	1	2			4	1			1	1		38	53	53
532	22	1	2			4	1			1	1		39	55	55
532	22	1	2			4	1			1	1		40	55	55
532	22	1	2			4	1			1	1		41	54	53
532	22	1	2			4	1			1	1		42	55	55
532	22	1	2			4	1			1	1		43	54	53
532	22	1	2			4	1			1	1		44	53	53
532	22	1	2			4	1			1	1		45	55	55
532	22	1	2			4	1			1	1		46	53	53
532	22	1	2			4	1			1	1		47	55	55
532	22	1	2			4	1			1	1		48	54	53
532	22	1	2			4	1			1	1		49	54	53
532	22	1	2			4	1			1	1		50	53	53
564	23	1	2		4	1	1			1	2		1	54	54
564	23	1	2		4	1	1			1	2		2	53	53
564	23	1	2		4	1	1			1	2		3	55	55
564	23	1	2		4	1	1			1	2		4	55	55
564	23	1	2		4	1	1			1	2		5	55	55
564	23	1	2		4	1	1			1	2		6	54	54
564	23	1	2		4	1	1			1	2		7	54	54
564	23	1	2		4	1	1			1	2		8	55	55
564	23	1	2		4	1	1			1	2		9	53	53
564	23	1	2		4	1	1			1	2		10	55	55
564	23	1	2		4	1	1			1	2		11	54	54
564	23	1	2		4	1	1			1	2		12	55	55
564	23	1	2		4	1	1			1	2		13	53	55
564	23	1	2		4	1	1			1	2		14	55	53
564	23	1	2		4	1	1			1	2		15	54	55
564	23	1	2		4	1	1			1	2		16	54	54
564	23	1	2		4	1	1			1	2		17	53	54
564	23	1	2		4	1	1			1	2		18	53	55
564	23	1	2		4	1	1			1	2		19	55	53
564	23	1	2		4	1	1			1	2		20	55	55
564	23	1	2		4	1	1			1	2		21	55	55
564	23	1	2		4	1	1			1	2		22	55	55
564	23	1	2		4	1	1			1	2		23	55	55
564	23	1	2		4	1	1			1	2		24	55	55
564	23	1	2		4	1	1			1	2		25	55	54
564	23	1	2		4	1	1			1	2		26	53	54
564	23	1	2		4	1	1			1	2		27	22	55
564	23	1	2		4	1	1			1	2		28	54	54
564	23	1	2		4	1	1			1	2		29	54	54
564	23	1	2		4	1	1			1	2		30	55	55
564	23	1	2		4	1	1			1	2		31	55	54
564	23	1	2		4	1	1			1	2		32	54	54
564	23	1	2		4	1	1			1	2		33	55	55
564	23	1	2		4	1	1			1	2		34	55	55
564	23	1	2		4	1	1			1	2		35	55	55
564	23	1	2		4	1	1			1	2		36	54	54
564	23	1	2		4	1	1			1	2		37	55	55
564	23	1	2		4	1	1			1	2		38	53	53
564	23	1	2		4	1	1			1	2		39	55	55
564	23	1	2		4	1	1			1	2		40	55	55
564	23	1	2		4	1	1			1	2		41	53	53
564	23	1	2		4	1	1			1	2		42	55	55
564	23	1	2		4	1	1			1	2		43	54	53
564	23	1	2		4	1	1			1	2		44	53	53
564	23	1	2		4	1	1			1	2		45	55	55
564	23	1	2		4	1	1			1	2		46	53	53
564	23	1	2		4	1	1			1	2		47	55	55
564	23	1	2		4	1	1			1	2		48	53	53
564	23	1	2		4	1	1			1	2		49	53	53
564	23	1	2		4	1	1			1	2		50	53	53
506	23	2	2		4		1			1	2		1	54	54
506	23	2	2		4		1			1	2		2	53	53
506	23	2	2		4		1			1	2		3	55	55
506	23	2	2		4		1			1	2		4	55	55
506	23	2	2		4		1			1	2		5	55	55
506	23	2	2		4		1			1	2		6	54	54
506	23	2	2		4		1			1	2		7	54	54
506	23	2	2		4		1			1	2		8	55	55
506	23	2	2		4		1			1	2		9	53	53
506	23	2	2		4		1			1	2		10	55	55
506	23	2	2		4		1			1	2		11	55	54
506	23	2	2		4		1			1	2		12	55	55
506	23	2	2		4		1			1	2		13	55	55
506	23	2	2		4		1			1	2		14	54	53
506	23	2	2		4		1			1	2		15	55	55
506	23	2	2		4		1			1	2		16	54	54
506	23	2	2		4		1			1	2		17	54	54
506	23	2	2		4		1			1	2		18	54	55
506	23	2	2		4		1			1	2		19	54	53
506	23	2	2		4		1			1	2		20	55	55
506	23	2	2		4		1			1	2		21	55	55
506	23	2	2		4		1			1	2		22	55	55
506	23	2	2		4		1			1	2		23	55	55
506	23	2	2		4		1			1	2		24	55	55
506	23	2	2		4		1			1	2		25	55	54
506	23	2	2		4		1			1	2		26	55	54
506	23	2	2		4		1			1	2		27	55	55
506	23	2	2		4		1			1	2		28	53	54
506	23	2	2		4		1			1	2		29	54	54
506	23	2	2		4		1			1	2		30	55	55
506	23	2	2		4		1			1	2		31	54	54
506	23	2	2		4		1			1	2		32	55	54
506	23	2	2		4		1			1	2		33	55	55
506	23	2	2		4		1			1	2		34	55	55
506	23	2	2		4		1			1	2		35	55	55
506	23	2	2		4		1			1	2		36	55	54
506	23	2	2		4		1			1	2		37	55	55
506	23	2	2		4		1			1	2		38	53	53
506	23	2	2		4		1			1	2		39	55	55
506	23	2	2		4		1			1	2		40	55	55
506	23	2	2		4		1			1	2		41	53	53
506	23	2	2		4		1			1	2		42	55	55
506	23	2	2		4		1			1	2		43	54	53
506	23	2	2		4		1			1	2		44	54	53
506	23	2	2		4		1			1	2		45	55	55
506	23	2	2		4		1			1	2		46	53	53
506	23	2	2		4		1			1	2		47	55	55
506	23	2	2		4		1			1	2		48	54	53
506	23	2	2		4		1			1	2		49	53	53
506	23	2	2		4		1			1	2		50	53	53
525	37	2	2			4	2			1	2		1	54	54
525	37	2	2			4	2			1	2		2	53	53
525	37	2	2			4	2			1	2		3	55	55
525	37	2	2			4	2			1	2		4	55	55
525	37	2	2			4	2			1	2		5	55	55
525	37	2	2			4	2			1	2		6	54	54
525	37	2	2			4	2			1	2		7	55	54
525	37	2	2			4	2			1	2		8	55	55
525	37	2	2			4	2			1	2		9	53	53
525	37	2	2			4	2			1	2		10	55	55
525	37	2	2			4	2			1	2		11	55	54
525	37	2	2			4	2			1	2		12	55	55
525	37	2	2			4	2			1	2		13	55	55
525	37	2	2			4	2			1	2		14	54	53
525	37	2	2			4	2			1	2		15	55	55
525	37	2	2			4	2			1	2		16	54	54
525	37	2	2			4	2			1	2		17	54	54
525	37	2	2			4	2			1	2		18	53	55
525	37	2	2			4	2			1	2		19	53	53
525	37	2	2			4	2			1	2		20	55	55
525	37	2	2			4	2			1	2		21	55	55
525	37	2	2			4	2			1	2		22	55	55
525	37	2	2			4	2			1	2		23	55	55
525	37	2	2			4	2			1	2		24	55	55
525	37	2	2			4	2			1	2		25	55	54
525	37	2	2			4	2			1	2		26	54	54
525	37	2	2			4	2			1	2		27	55	55
525	37	2	2			4	2			1	2		28	54	54
525	37	2	2			4	2			1	2		29	54	54
525	37	2	2			4	2			1	2		30	55	55
525	37	2	2			4	2			1	2		31	54	54
525	37	2	2			4	2			1	2		32	55	54
525	37	2	2			4	2			1	2		33	55	55
525	37	2	2			4	2			1	2		34	55	55
525	37	2	2			4	2			1	2		35	55	55
525	37	2	2			4	2			1	2		36	54	54
525	37	2	2			4	2			1	2		37	55	55
525	37	2	2			4	2			1	2		38	53	53
525	37	2	2			4	2			1	2		39	55	55
525	37	2	2			4	2			1	2		40	55	55
525	37	2	2			4	2			1	2		41	53	53
525	37	2	2			4	2			1	2		42	55	55
525	37	2	2			4	2			1	2		43	54	53
525	37	2	2			4	2			1	2		44	54	53
525	37	2	2			4	2			1	2		45	55	55
525	37	2	2			4	2			1	2		46	53	53
525	37	2	2			4	2			1	2		47	55	55
525	37	2	2			4	2			1	2		48	54	53
525	37	2	2			4	2			1	2		49	53	53
525	37	2	2			4	2			1	2		50	53	53
524	26	2	2			3	2			1	2		1		54
524	26	2	2			3	2			1	2		2		53
524	26	2	2			3	2			1	2		3		55
524	26	2	2			3	2			1	2		4		55
524	26	2	2			3	2			1	2		5	55	55
524	26	2	2			3	2			1	2		6	54	54
524	26	2	2			3	2			1	2		7	54	54
524	26	2	2			3	2			1	2		8	55	55
524	26	2	2			3	2			1	2		9	53	53
524	26	2	2			3	2			1	2		10	55	55
524	26	2	2			3	2			1	2		11	55	54
524	26	2	2			3	2			1	2		12	55	55
524	26	2	2			3	2			1	2		13	55	55
524	26	2	2			3	2			1	2		14	54	53
524	26	2	2			3	2			1	2		15	55	55
524	26	2	2			3	2			1	2		16	55	54
524	26	2	2			3	2			1	2		17	54	54
524	26	2	2			3	2			1	2		18	54	55
524	26	2	2			3	2			1	2		19	53	53
524	26	2	2			3	2			1	2		20	55	55
524	26	2	2			3	2			1	2		21	55	55
524	26	2	2			3	2			1	2		22	55	55
524	26	2	2			3	2			1	2		23	55	55
524	26	2	2			3	2			1	2		24	55	55
524	26	2	2			3	2			1	2		25	54	54
524	26	2	2			3	2			1	2		26	53	54
524	26	2	2			3	2			1	2		27	55	55
524	26	2	2			3	2			1	2		28	54	54
524	26	2	2			3	2			1	2		29	54	54
524	26	2	2			3	2			1	2		30	55	55
524	26	2	2			3	2			1	2		31	55	54
524	26	2	2			3	2			1	2		32	54	54
524	26	2	2			3	2			1	2		33	55	55
524	26	2	2			3	2			1	2		34	54	55
524	26	2	2			3	2			1	2		35	55	55
524	26	2	2			3	2			1	2		36	55	54
524	26	2	2			3	2			1	2		37	55	55
524	26	2	2			3	2			1	2		38	54	53
524	26	2	2			3	2			1	2		39	55	55
524	26	2	2			3	2			1	2		40	55	55
524	26	2	2			3	2			1	2		41	54	53
524	26	2	2			3	2			1	2		42	55	55
524	26	2	2			3	2			1	2		43	54	53
524	26	2	2			3	2			1	2		44	54	53
524	26	2	2			3	2			1	2		45	55	55
524	26	2	2			3	2			1	2		46	53	53
524	26	2	2			3	2			1	2		47	55	55
524	26	2	2			3	2			1	2		48	54	53
524	26	2	2			3	2			1	2		49	55	53
524	26	2	2			3	2			1	2		50	53	53
563	28	2	2		4	3	2			1	1		1	54	54
563	28	2	2		4	3	2			1	1		2	53	53
563	28	2	2		4	3	2			1	1		3	55	55
563	28	2	2		4	3	2			1	1		4	55	55
563	28	2	2		4	3	2			1	1		5	55	55
563	28	2	2		4	3	2			1	1		6	54	54
563	28	2	2		4	3	2			1	1		7	54	54
563	28	2	2		4	3	2			1	1		8	55	55
563	28	2	2		4	3	2			1	1		9	53	53
563	28	2	2		4	3	2			1	1		10	55	55
563	28	2	2		4	3	2			1	1		11	54	54
563	28	2	2		4	3	2			1	1		12	55	55
563	28	2	2		4	3	2			1	1		13	54	55
563	28	2	2		4	3	2			1	1		14	55	53
563	28	2	2		4	3	2			1	1		15	54	55
563	28	2	2		4	3	2			1	1		16	55	54
563	28	2	2		4	3	2			1	1		17	55	54
563	28	2	2		4	3	2			1	1		18	53	55
563	28	2	2		4	3	2			1	1		19	55	53
563	28	2	2		4	3	2			1	1		20	55	55
563	28	2	2		4	3	2			1	1		21	55	55
563	28	2	2		4	3	2			1	1		22	55	55
563	28	2	2		4	3	2			1	1		23	55	55
563	28	2	2		4	3	2			1	1		24	55	55
563	28	2	2		4	3	2			1	1		25	55	54
563	28	2	2		4	3	2			1	1		26	54	54
563	28	2	2		4	3	2			1	1		27	55	55
563	28	2	2		4	3	2			1	1		28	54	54
563	28	2	2		4	3	2			1	1		29	54	54
563	28	2	2		4	3	2			1	1		30	55	55
563	28	2	2		4	3	2			1	1		31	55	54
563	28	2	2		4	3	2			1	1		32	55	54
563	28	2	2		4	3	2			1	1		33	55	55
563	28	2	2		4	3	2			1	1		34	55	55
563	28	2	2		4	3	2			1	1		35	55	55
563	28	2	2		4	3	2			1	1		36	54	54
563	28	2	2		4	3	2			1	1		37	55	55
563	28	2	2		4	3	2			1	1		38	53	53
563	28	2	2		4	3	2			1	1		39	55	55
563	28	2	2		4	3	2			1	1		40	55	55
563	28	2	2		4	3	2			1	1		41	53	53
563	28	2	2		4	3	2			1	1		42	55	55
563	28	2	2		4	3	2			1	1		43	54	53
563	28	2	2		4	3	2			1	1		44	53	53
563	28	2	2		4	3	2			1	1		45	55	55
563	28	2	2		4	3	2			1	1		46	53	53
563	28	2	2		4	3	2			1	1		47	55	55
563	28	2	2		4	3	2			1	1		48	54	53
563	28	2	2		4	3	2			1	1		49	53	53
563	28	2	2		4	3	2			1	1		50	53	53
587	30	2	2		7	3	2			1	2		1	54	54
587	30	2	2		7	3	2			1	2		2	53	53
587	30	2	2		7	3	2			1	2		3	55	55
587	30	2	2		7	3	2			1	2		4	55	55
587	30	2	2		7	3	2			1	2		5	55	55
587	30	2	2		7	3	2			1	2		6	54	54
587	30	2	2		7	3	2			1	2		7	54	54
587	30	2	2		7	3	2			1	2		8	55	55
587	30	2	2		7	3	2			1	2		9	53	53
587	30	2	2		7	3	2			1	2		10	55	55
587	30	2	2		7	3	2			1	2		11	54	54
587	30	2	2		7	3	2			1	2		12	55	55
587	30	2	2		7	3	2			1	2		13	54	55
587	30	2	2		7	3	2			1	2		14	53	53
587	30	2	2		7	3	2			1	2		15	55	55
587	30	2	2		7	3	2			1	2		16	54	54
587	30	2	2		7	3	2			1	2		17	54	54
587	30	2	2		7	3	2			1	2		18	53	55
587	30	2	2		7	3	2			1	2		19	54	53
587	30	2	2		7	3	2			1	2		20	55	55
587	30	2	2		7	3	2			1	2		21	55	55
587	30	2	2		7	3	2			1	2		22	55	55
587	30	2	2		7	3	2			1	2		23	55	55
587	30	2	2		7	3	2			1	2		24	55	55
587	30	2	2		7	3	2			1	2		25	55	54
587	30	2	2		7	3	2			1	2		26	53	54
587	30	2	2		7	3	2			1	2		27	55	55
587	30	2	2		7	3	2			1	2		28	54	54
587	30	2	2		7	3	2			1	2		29	54	54
587	30	2	2		7	3	2			1	2		30	55	55
587	30	2	2		7	3	2			1	2		31	55	54
587	30	2	2		7	3	2			1	2		32	54	54
587	30	2	2		7	3	2			1	2		33	55	55
587	30	2	2		7	3	2			1	2		34	55	55
587	30	2	2		7	3	2			1	2		35	55	55
587	30	2	2		7	3	2			1	2		36	54	54
587	30	2	2		7	3	2			1	2		37	55	55
587	30	2	2		7	3	2			1	2		38		53
587	30	2	2		7	3	2			1	2		39	55	55
587	30	2	2		7	3	2			1	2		40	55	55
587	30	2	2		7	3	2			1	2		41	53	53
587	30	2	2		7	3	2			1	2		42	55	55
587	30	2	2		7	3	2			1	2		43	55	53
587	30	2	2		7	3	2			1	2		44	55	53
587	30	2	2		7	3	2			1	2		45	55	55
587	30	2	2		7	3	2			1	2		46	53	53
587	30	2	2		7	3	2			1	2		47	54	55
587	30	2	2		7	3	2			1	2		48	55	53
587	30	2	2		7	3	2			1	2		49	55	53
587	30	2	2		7	3	2			1	2		50	55	53
595	31	1	2		4	3	2			1	2		1	54	54
595	31	1	2		4	3	2			1	2		2	53	53
595	31	1	2		4	3	2			1	2		3	55	55
595	31	1	2		4	3	2			1	2		4	55	55
595	31	1	2		4	3	2			1	2		5	55	55
595	31	1	2		4	3	2			1	2		6	54	54
595	31	1	2		4	3	2			1	2		7	54	54
595	31	1	2		4	3	2			1	2		8	54	55
595	31	1	2		4	3	2			1	2		9	53	53
595	31	1	2		4	3	2			1	2		10	55	55
595	31	1	2		4	3	2			1	2		11	55	54
595	31	1	2		4	3	2			1	2		12	55	55
595	31	1	2		4	3	2			1	2		13	55	55
595	31	1	2		4	3	2			1	2		14	55	53
595	31	1	2		4	3	2			1	2		15	55	55
595	31	1	2		4	3	2			1	2		16	54	54
595	31	1	2		4	3	2			1	2		17	54	54
595	31	1	2		4	3	2			1	2		18	53	55
595	31	1	2		4	3	2			1	2		19	53	53
595	31	1	2		4	3	2			1	2		20	55	55
595	31	1	2		4	3	2			1	2		21	55	55
595	31	1	2		4	3	2			1	2		22	55	55
595	31	1	2		4	3	2			1	2		23	55	55
595	31	1	2		4	3	2			1	2		24	55	55
595	31	1	2		4	3	2			1	2		25	55	54
595	31	1	2		4	3	2			1	2		26	55	54
595	31	1	2		4	3	2			1	2		27	55	55
595	31	1	2		4	3	2			1	2		28	53	54
595	31	1	2		4	3	2			1	2		29	54	54
595	31	1	2		4	3	2			1	2		30	55	55
595	31	1	2		4	3	2			1	2		31		54
595	31	1	2		4	3	2			1	2		32	55	54
595	31	1	2		4	3	2			1	2		33	54	55
595	31	1	2		4	3	2			1	2		34	55	55
595	31	1	2		4	3	2			1	2		35	55	55
595	31	1	2		4	3	2			1	2		36	54	54
595	31	1	2		4	3	2			1	2		37	55	55
595	31	1	2		4	3	2			1	2		38	53	53
595	31	1	2		4	3	2			1	2		39	55	55
595	31	1	2		4	3	2			1	2		40	55	55
595	31	1	2		4	3	2			1	2		41	53	53
595	31	1	2		4	3	2			1	2		42	55	55
595	31	1	2		4	3	2			1	2		43	54	53
595	31	1	2		4	3	2			1	2		44	55	53
595	31	1	2		4	3	2			1	2		45	55	55
595	31	1	2		4	3	2			1	2		46	53	53
595	31	1	2		4	3	2			1	2		47	55	55
595	31	1	2		4	3	2			1	2		48	53	53
595	31	1	2		4	3	2			1	2		49	53	53
595	31	1	2		4	3	2			1	2		50	53	53
598	28	2	2		4	3	2			1	2		1	54	54
598	28	2	2		4	3	2			1	2		2	53	53
598	28	2	2		4	3	2			1	2		3	55	55
598	28	2	2		4	3	2			1	2		4	55	55
598	28	2	2		4	3	2			1	2		5	55	55
598	28	2	2		4	3	2			1	2		6	54	54
598	28	2	2		4	3	2			1	2		7	54	54
598	28	2	2		4	3	2			1	2		8	55	55
598	28	2	2		4	3	2			1	2		9	53	53
598	28	2	2		4	3	2			1	2		10	55	55
598	28	2	2		4	3	2			1	2		11	54	54
598	28	2	2		4	3	2			1	2		12	55	55
598	28	2	2		4	3	2			1	2		13	55	55
598	28	2	2		4	3	2			1	2		14		53
598	28	2	2		4	3	2			1	2		15	55	55
598	28	2	2		4	3	2			1	2		16	54	54
598	28	2	2		4	3	2			1	2		17	54	54
598	28	2	2		4	3	2			1	2		18	55	55
598	28	2	2		4	3	2			1	2		19	54	53
598	28	2	2		4	3	2			1	2		20	55	55
598	28	2	2		4	3	2			1	2		21	55	55
598	28	2	2		4	3	2			1	2		22	55	55
598	28	2	2		4	3	2			1	2		23	55	55
598	28	2	2		4	3	2			1	2		24	55	55
598	28	2	2		4	3	2			1	2		25	55	54
598	28	2	2		4	3	2			1	2		26	55	54
598	28	2	2		4	3	2			1	2		27	55	55
598	28	2	2		4	3	2			1	2		28	53	54
598	28	2	2		4	3	2			1	2		29	54	54
598	28	2	2		4	3	2			1	2		30	55	55
598	28	2	2		4	3	2			1	2		31	55	54
598	28	2	2		4	3	2			1	2		32	54	54
598	28	2	2		4	3	2			1	2		33	55	55
598	28	2	2		4	3	2			1	2		34	55	55
598	28	2	2		4	3	2			1	2		35	55	55
598	28	2	2		4	3	2			1	2		36	54	54
598	28	2	2		4	3	2			1	2		37	55	55
598	28	2	2		4	3	2			1	2		38	53	53
598	28	2	2		4	3	2			1	2		39	55	55
598	28	2	2		4	3	2			1	2		40	55	55
598	28	2	2		4	3	2			1	2		41	54	53
598	28	2	2		4	3	2			1	2		42	55	55
598	28	2	2		4	3	2			1	2		43	54	53
598	28	2	2		4	3	2			1	2		44	53	53
598	28	2	2		4	3	2			1	2		45	55	55
598	28	2	2		4	3	2			1	2		46	53	53
598	28	2	2		4	3	2			1	2		47	55	55
598	28	2	2		4	3	2			1	2		48	54	53
598	28	2	2		4	3	2			1	2		49	53	53
598	28	2	2		4	3	2			1	2		50	53	53
599	27	2	3		6	3	2			1	1		1	54	54
599	27	2	3		6	3	2			1	1		2	53	53
599	27	2	3		6	3	2			1	1		3	55	55
599	27	2	3		6	3	2			1	1		4	54	55
599	27	2	3		6	3	2			1	1		5	55	55
599	27	2	3		6	3	2			1	1		6	54	54
599	27	2	3		6	3	2			1	1		7	54	54
599	27	2	3		6	3	2			1	1		8	55	55
599	27	2	3		6	3	2			1	1		9	53	53
599	27	2	3		6	3	2			1	1		10	55	55
599	27	2	3		6	3	2			1	1		11	55	54
599	27	2	3		6	3	2			1	1		12	55	55
599	27	2	3		6	3	2			1	1		13	55	55
599	27	2	3		6	3	2			1	1		14	54	53
599	27	2	3		6	3	2			1	1		15	55	55
599	27	2	3		6	3	2			1	1		16	55	54
599	27	2	3		6	3	2			1	1		17	55	54
599	27	2	3		6	3	2			1	1		18	53	55
599	27	2	3		6	3	2			1	1		19	55	53
599	27	2	3		6	3	2			1	1		20	55	55
599	27	2	3		6	3	2			1	1		21	55	55
599	27	2	3		6	3	2			1	1		22	55	55
599	27	2	3		6	3	2			1	1		23	55	55
599	27	2	3		6	3	2			1	1		24	55	55
599	27	2	3		6	3	2			1	1		25	54	54
599	27	2	3		6	3	2			1	1		26	53	54
599	27	2	3		6	3	2			1	1		27	55	55
599	27	2	3		6	3	2			1	1		28	54	54
599	27	2	3		6	3	2			1	1		29	55	54
599	27	2	3		6	3	2			1	1		30	55	55
599	27	2	3		6	3	2			1	1		31	55	54
599	27	2	3		6	3	2			1	1		32	55	54
599	27	2	3		6	3	2			1	1		33	55	55
599	27	2	3		6	3	2			1	1		34	55	55
599	27	2	3		6	3	2			1	1		35	55	55
599	27	2	3		6	3	2			1	1		36	54	54
599	27	2	3		6	3	2			1	1		37	55	55
599	27	2	3		6	3	2			1	1		38	53	53
599	27	2	3		6	3	2			1	1		39	55	55
599	27	2	3		6	3	2			1	1		40	55	55
599	27	2	3		6	3	2			1	1		41	53	53
599	27	2	3		6	3	2			1	1		42	55	55
599	27	2	3		6	3	2			1	1		43	55	53
599	27	2	3		6	3	2			1	1		44	55	53
599	27	2	3		6	3	2			1	1		45	55	55
599	27	2	3		6	3	2			1	1		46	53	53
599	27	2	3		6	3	2			1	1		47	55	55
599	27	2	3		6	3	2			1	1		48	55	53
599	27	2	3		6	3	2			1	1		49	53	53
599	27	2	3		6	3	2			1	1		50	55	53
562	23	2	2		4	2	2			1	2		1	54	54
562	23	2	2		4	2	2			1	2		2	53	53
562	23	2	2		4	2	2			1	2		3	55	55
562	23	2	2		4	2	2			1	2		4	55	55
562	23	2	2		4	2	2			1	2		5	55	55
562	23	2	2		4	2	2			1	2		6	54	54
562	23	2	2		4	2	2			1	2		7	54	54
562	23	2	2		4	2	2			1	2		8	55	55
562	23	2	2		4	2	2			1	2		9	53	53
562	23	2	2		4	2	2			1	2		10	55	55
562	23	2	2		4	2	2			1	2		11	54	54
562	23	2	2		4	2	2			1	2		12	55	55
562	23	2	2		4	2	2			1	2		13	54	55
562	23	2	2		4	2	2			1	2		14	55	53
562	23	2	2		4	2	2			1	2		15	55	55
562	23	2	2		4	2	2			1	2		16	54	54
562	23	2	2		4	2	2			1	2		17	55	54
562	23	2	2		4	2	2			1	2		18	53	55
562	23	2	2		4	2	2			1	2		19	55	53
562	23	2	2		4	2	2			1	2		20	55	55
562	23	2	2		4	2	2			1	2		21	55	55
562	23	2	2		4	2	2			1	2		22	55	55
562	23	2	2		4	2	2			1	2		23	55	55
562	23	2	2		4	2	2			1	2		24	55	55
562	23	2	2		4	2	2			1	2		25	55	54
562	23	2	2		4	2	2			1	2		26	53	54
562	23	2	2		4	2	2			1	2		27	55	55
562	23	2	2		4	2	2			1	2		28	53	54
562	23	2	2		4	2	2			1	2		29	54	54
562	23	2	2		4	2	2			1	2		30	55	55
562	23	2	2		4	2	2			1	2		31	55	54
562	23	2	2		4	2	2			1	2		32	55	54
562	23	2	2		4	2	2			1	2		33	55	55
562	23	2	2		4	2	2			1	2		34	55	55
562	23	2	2		4	2	2			1	2		35	55	55
562	23	2	2		4	2	2			1	2		36	54	54
562	23	2	2		4	2	2			1	2		37	55	55
562	23	2	2		4	2	2			1	2		38	53	53
562	23	2	2		4	2	2			1	2		39	55	55
562	23	2	2		4	2	2			1	2		40	55	55
562	23	2	2		4	2	2			1	2		41	53	53
562	23	2	2		4	2	2			1	2		42	55	55
562	23	2	2		4	2	2			1	2		43	54	53
562	23	2	2		4	2	2			1	2		44	53	53
562	23	2	2		4	2	2			1	2		45	55	55
562	23	2	2		4	2	2			1	2		46	53	53
562	23	2	2		4	2	2			1	2		47	55	55
562	23	2	2		4	2	2			1	2		48	54	53
562	23	2	2		4	2	2			1	2		49	53	53
562	23	2	2		4	2	2			1	2		50	53	53
565	28	2	2		4	2	2			1	2		1		54
565	28	2	2		4	2	2			1	2		2		53
565	28	2	2		4	2	2			1	2		3		55
565	28	2	2		4	2	2			1	2		4		55
565	28	2	2		4	2	2			1	2		5		55
565	28	2	2		4	2	2			1	2		6		54
565	28	2	2		4	2	2			1	2		7		54
565	28	2	2		4	2	2			1	2		8		55
565	28	2	2		4	2	2			1	2		9	53	53
565	28	2	2		4	2	2			1	2		10		55
565	28	2	2		4	2	2			1	2		11		54
565	28	2	2		4	2	2			1	2		12		55
565	28	2	2		4	2	2			1	2		13		55
565	28	2	2		4	2	2			1	2		14		53
565	28	2	2		4	2	2			1	2		15		55
565	28	2	2		4	2	2			1	2		16	55	54
565	28	2	2		4	2	2			1	2		17	55	54
565	28	2	2		4	2	2			1	2		18	53	55
565	28	2	2		4	2	2			1	2		19	55	53
565	28	2	2		4	2	2			1	2		20	55	55
565	28	2	2		4	2	2			1	2		21	55	55
565	28	2	2		4	2	2			1	2		22	55	55
565	28	2	2		4	2	2			1	2		23	55	55
565	28	2	2		4	2	2			1	2		24	55	55
565	28	2	2		4	2	2			1	2		25	55	54
565	28	2	2		4	2	2			1	2		26	54	54
565	28	2	2		4	2	2			1	2		27	55	55
565	28	2	2		4	2	2			1	2		28	53	54
565	28	2	2		4	2	2			1	2		29	54	54
565	28	2	2		4	2	2			1	2		30	55	55
565	28	2	2		4	2	2			1	2		31	55	54
565	28	2	2		4	2	2			1	2		32	55	54
565	28	2	2		4	2	2			1	2		33	55	55
565	28	2	2		4	2	2			1	2		34	55	55
565	28	2	2		4	2	2			1	2		35	55	55
565	28	2	2		4	2	2			1	2		36	54	54
565	28	2	2		4	2	2			1	2		37	55	55
565	28	2	2		4	2	2			1	2		38	53	53
565	28	2	2		4	2	2			1	2		39	55	55
565	28	2	2		4	2	2			1	2		40	55	55
565	28	2	2		4	2	2			1	2		41	53	53
565	28	2	2		4	2	2			1	2		42	55	55
565	28	2	2		4	2	2			1	2		43	54	53
565	28	2	2		4	2	2			1	2		44	53	53
565	28	2	2		4	2	2			1	2		45	55	55
565	28	2	2		4	2	2			1	2		46	53	53
565	28	2	2		4	2	2			1	2		47	55	55
565	28	2	2		4	2	2			1	2		48	54	53
565	28	2	2		4	2	2			1	2		49	53	53
565	28	2	2		4	2	2			1	2		50	53	53
594	25	2	2		4	2	2			1	1		1	54	54
594	25	2	2		4	2	2			1	1		2	53	53
594	25	2	2		4	2	2			1	1		3	55	55
594	25	2	2		4	2	2			1	1		4	54	55
594	25	2	2		4	2	2			1	1		5	55	55
594	25	2	2		4	2	2			1	1		6	54	54
594	25	2	2		4	2	2			1	1		7	54	54
594	25	2	2		4	2	2			1	1		8	55	55
594	25	2	2		4	2	2			1	1		9	53	53
594	25	2	2		4	2	2			1	1		10	55	55
594	25	2	2		4	2	2			1	1		11	55	54
594	25	2	2		4	2	2			1	1		12	55	55
594	25	2	2		4	2	2			1	1		13	55	55
594	25	2	2		4	2	2			1	1		14	54	53
594	25	2	2		4	2	2			1	1		15	55	55
594	25	2	2		4	2	2			1	1		16	54	54
594	25	2	2		4	2	2			1	1		17	54	54
594	25	2	2		4	2	2			1	1		18	53	55
594	25	2	2		4	2	2			1	1		19	53	53
594	25	2	2		4	2	2			1	1		20	55	55
594	25	2	2		4	2	2			1	1		21	55	55
594	25	2	2		4	2	2			1	1		22	55	55
594	25	2	2		4	2	2			1	1		23	55	55
594	25	2	2		4	2	2			1	1		24	55	55
594	25	2	2		4	2	2			1	1		25	55	54
594	25	2	2		4	2	2			1	1		26	53	54
594	25	2	2		4	2	2			1	1		27	55	55
594	25	2	2		4	2	2			1	1		28	54	54
594	25	2	2		4	2	2			1	1		29	54	54
594	25	2	2		4	2	2			1	1		30	55	55
594	25	2	2		4	2	2			1	1		31	54	54
594	25	2	2		4	2	2			1	1		32	55	54
594	25	2	2		4	2	2			1	1		33	55	55
594	25	2	2		4	2	2			1	1		34	55	55
594	25	2	2		4	2	2			1	1		35	55	55
594	25	2	2		4	2	2			1	1		36	55	54
594	25	2	2		4	2	2			1	1		37	55	55
594	25	2	2		4	2	2			1	1		38	53	53
594	25	2	2		4	2	2			1	1		39	55	55
594	25	2	2		4	2	2			1	1		40	55	55
594	25	2	2		4	2	2			1	1		41	53	53
594	25	2	2		4	2	2			1	1		42	55	55
594	25	2	2		4	2	2			1	1		43	54	53
594	25	2	2		4	2	2			1	1		44	54	53
594	25	2	2		4	2	2			1	1		45	55	55
594	25	2	2		4	2	2			1	1		46	53	53
594	25	2	2		4	2	2			1	1		47	55	55
594	25	2	2		4	2	2			1	1		48	53	53
594	25	2	2		4	2	2			1	1		49	53	53
594	25	2	2		4	2	2			1	1		50	53	53
597	26	2	2		4	2	2			1	2		1	54	54
597	26	2	2		4	2	2			1	2		2	53	53
597	26	2	2		4	2	2			1	2		3	55	55
597	26	2	2		4	2	2			1	2		4	55	55
597	26	2	2		4	2	2			1	2		5	55	55
597	26	2	2		4	2	2			1	2		6	54	54
597	26	2	2		4	2	2			1	2		7	54	54
597	26	2	2		4	2	2			1	2		8	55	55
597	26	2	2		4	2	2			1	2		9	53	53
597	26	2	2		4	2	2			1	2		10	55	55
597	26	2	2		4	2	2			1	2		11	55	54
597	26	2	2		4	2	2			1	2		12	55	55
597	26	2	2		4	2	2			1	2		13	55	55
597	26	2	2		4	2	2			1	2		14	54	53
597	26	2	2		4	2	2			1	2		15	55	55
597	26	2	2		4	2	2			1	2		16	54	54
597	26	2	2		4	2	2			1	2		17	54	54
597	26	2	2		4	2	2			1	2		18	54	55
597	26	2	2		4	2	2			1	2		19	54	53
597	26	2	2		4	2	2			1	2		20	55	55
597	26	2	2		4	2	2			1	2		21	55	55
597	26	2	2		4	2	2			1	2		22	55	55
597	26	2	2		4	2	2			1	2		23	55	55
597	26	2	2		4	2	2			1	2		24	55	55
597	26	2	2		4	2	2			1	2		25	55	54
597	26	2	2		4	2	2			1	2		26	55	54
597	26	2	2		4	2	2			1	2		27	55	55
597	26	2	2		4	2	2			1	2		28	53	54
597	26	2	2		4	2	2			1	2		29	54	54
597	26	2	2		4	2	2			1	2		30	55	55
597	26	2	2		4	2	2			1	2		31	55	54
597	26	2	2		4	2	2			1	2		32	54	54
597	26	2	2		4	2	2			1	2		33	55	55
597	26	2	2		4	2	2			1	2		34	55	55
597	26	2	2		4	2	2			1	2		35	55	55
597	26	2	2		4	2	2			1	2		36	54	54
597	26	2	2		4	2	2			1	2		37	55	55
597	26	2	2		4	2	2			1	2		38	53	53
597	26	2	2		4	2	2			1	2		39	55	55
597	26	2	2		4	2	2			1	2		40	55	55
597	26	2	2		4	2	2			1	2		41	54	53
597	26	2	2		4	2	2			1	2		42	55	55
597	26	2	2		4	2	2			1	2		43	54	53
597	26	2	2		4	2	2			1	2		44	54	53
597	26	2	2		4	2	2			1	2		45	55	55
597	26	2	2		4	2	2			1	2		46	53	53
597	26	2	2		4	2	2			1	2		47	55	55
597	26	2	2		4	2	2			1	2		48	54	53
597	26	2	2		4	2	2			1	2		49	54	53
597	26	2	2		4	2	2			1	2		50	53	53
501	22	2	2		4	1	2	India	2	1	2		1	54	54
501	22	2	2		4	1	2	India	2	1	2		2	54	53
501	22	2	2		4	1	2	India	2	1	2		3	55	55
501	22	2	2		4	1	2	India	2	1	2		4	55	55
501	22	2	2		4	1	2	India	2	1	2		5	55	55
501	22	2	2		4	1	2	India	2	1	2		6	54	54
501	22	2	2		4	1	2	India	2	1	2		7	54	54
501	22	2	2		4	1	2	India	2	1	2		8	55	55
501	22	2	2		4	1	2	India	2	1	2		9	53	53
501	22	2	2		4	1	2	India	2	1	2		10	55	55
501	22	2	2		4	1	2	India	2	1	2		11	54	54
501	22	2	2		4	1	2	India	2	1	2		12	55	55
501	22	2	2		4	1	2	India	2	1	2		13	55	55
501	22	2	2		4	1	2	India	2	1	2		14	53	53
501	22	2	2		4	1	2	India	2	1	2		15	55	55
501	22	2	2		4	1	2	India	2	1	2		16	54	54
501	22	2	2		4	1	2	India	2	1	2		17	54	54
501	22	2	2		4	1	2	India	2	1	2		18	53	55
501	22	2	2		4	1	2	India	2	1	2		19	53	53
501	22	2	2		4	1	2	India	2	1	2		20	55	55
501	22	2	2		4	1	2	India	2	1	2		21	55	55
501	22	2	2		4	1	2	India	2	1	2		22	55	55
501	22	2	2		4	1	2	India	2	1	2		23	55	55
501	22	2	2		4	1	2	India	2	1	2		24	55	55
501	22	2	2		4	1	2	India	2	1	2		25	55	54
501	22	2	2		4	1	2	India	2	1	2		26	54	54
501	22	2	2		4	1	2	India	2	1	2		27	55	55
501	22	2	2		4	1	2	India	2	1	2		28	54	54
501	22	2	2		4	1	2	India	2	1	2		29	54	54
501	22	2	2		4	1	2	India	2	1	2		30	55	55
501	22	2	2		4	1	2	India	2	1	2		31	54	54
501	22	2	2		4	1	2	India	2	1	2		32	55	54
501	22	2	2		4	1	2	India	2	1	2		33	55	55
501	22	2	2		4	1	2	India	2	1	2		34	54	55
501	22	2	2		4	1	2	India	2	1	2		35	55	55
501	22	2	2		4	1	2	India	2	1	2		36	54	54
501	22	2	2		4	1	2	India	2	1	2		37	55	55
501	22	2	2		4	1	2	India	2	1	2		38	53	53
501	22	2	2		4	1	2	India	2	1	2		39	55	55
501	22	2	2		4	1	2	India	2	1	2		40	55	55
501	22	2	2		4	1	2	India	2	1	2		41	53	53
501	22	2	2		4	1	2	India	2	1	2		42	55	55
501	22	2	2		4	1	2	India	2	1	2		43	55	53
501	22	2	2		4	1	2	India	2	1	2		44	54	53
501	22	2	2		4	1	2	India	2	1	2		45	55	55
501	22	2	2		4	1	2	India	2	1	2		46	53	53
501	22	2	2		4	1	2	India	2	1	2		47	55	55
501	22	2	2		4	1	2	India	2	1	2		48	53	53
501	22	2	2		4	1	2	India	2	1	2		49	53	53
501	22	2	2		4	1	2	India	2	1	2		50	53	53
507	23	2	2		4	1	2	India	3	1	2		1	54	54
507	23	2	2		4	1	2	India	3	1	2		2	53	53
507	23	2	2		4	1	2	India	3	1	2		3	55	55
507	23	2	2		4	1	2	India	3	1	2		4	55	55
507	23	2	2		4	1	2	India	3	1	2		5	55	55
507	23	2	2		4	1	2	India	3	1	2		6	54	54
507	23	2	2		4	1	2	India	3	1	2		7	54	54
507	23	2	2		4	1	2	India	3	1	2		8	55	55
507	23	2	2		4	1	2	India	3	1	2		9	53	53
507	23	2	2		4	1	2	India	3	1	2		10	55	55
507	23	2	2		4	1	2	India	3	1	2		11	55	54
507	23	2	2		4	1	2	India	3	1	2		12	55	55
507	23	2	2		4	1	2	India	3	1	2		13	55	55
507	23	2	2		4	1	2	India	3	1	2		14	54	53
507	23	2	2		4	1	2	India	3	1	2		15	55	55
507	23	2	2		4	1	2	India	3	1	2		16	55	54
507	23	2	2		4	1	2	India	3	1	2		17	55	54
507	23	2	2		4	1	2	India	3	1	2		18	53	55
507	23	2	2		4	1	2	India	3	1	2		19	53	53
507	23	2	2		4	1	2	India	3	1	2		20	55	55
507	23	2	2		4	1	2	India	3	1	2		21	55	55
507	23	2	2		4	1	2	India	3	1	2		22	55	55
507	23	2	2		4	1	2	India	3	1	2		23	55	55
507	23	2	2		4	1	2	India	3	1	2		24	55	55
507	23	2	2		4	1	2	India	3	1	2		25	55	54
507	23	2	2		4	1	2	India	3	1	2		26	55	54
507	23	2	2		4	1	2	India	3	1	2		27	55	55
507	23	2	2		4	1	2	India	3	1	2		28	53	54
507	23	2	2		4	1	2	India	3	1	2		29	54	54
507	23	2	2		4	1	2	India	3	1	2		30	55	55
507	23	2	2		4	1	2	India	3	1	2		31	54	54
507	23	2	2		4	1	2	India	3	1	2		32	55	54
507	23	2	2		4	1	2	India	3	1	2		33	55	55
507	23	2	2		4	1	2	India	3	1	2		34	55	55
507	23	2	2		4	1	2	India	3	1	2		35	54	55
507	23	2	2		4	1	2	India	3	1	2		36	55	54
507	23	2	2		4	1	2	India	3	1	2		37	55	55
507	23	2	2		4	1	2	India	3	1	2		38	53	53
507	23	2	2		4	1	2	India	3	1	2		39	55	55
507	23	2	2		4	1	2	India	3	1	2		40	55	55
507	23	2	2		4	1	2	India	3	1	2		41	54	53
507	23	2	2		4	1	2	India	3	1	2		42	55	55
507	23	2	2		4	1	2	India	3	1	2		43	54	53
507	23	2	2		4	1	2	India	3	1	2		44	54	53
507	23	2	2		4	1	2	India	3	1	2		45	55	55
507	23	2	2		4	1	2	India	3	1	2		46	53	53
507	23	2	2		4	1	2	India	3	1	2		47	53	55
507	23	2	2		4	1	2	India	3	1	2		48	54	53
507	23	2	2		4	1	2	India	3	1	2		49	53	53
507	23	2	2		4	1	2	India	3	1	2		50	53	53
508	22	2	2		4	1	2	India	3	1	2		1	54	54
508	22	2	2		4	1	2	India	3	1	2		2	53	53
508	22	2	2		4	1	2	India	3	1	2		3	55	55
508	22	2	2		4	1	2	India	3	1	2		4	55	55
508	22	2	2		4	1	2	India	3	1	2		5	55	55
508	22	2	2		4	1	2	India	3	1	2		6	54	54
508	22	2	2		4	1	2	India	3	1	2		7	54	54
508	22	2	2		4	1	2	India	3	1	2		8	55	55
508	22	2	2		4	1	2	India	3	1	2		9	53	53
508	22	2	2		4	1	2	India	3	1	2		10	55	55
508	22	2	2		4	1	2	India	3	1	2		11	55	54
508	22	2	2		4	1	2	India	3	1	2		12	55	55
508	22	2	2		4	1	2	India	3	1	2		13	55	55
508	22	2	2		4	1	2	India	3	1	2		14	55	53
508	22	2	2		4	1	2	India	3	1	2		15	54	55
508	22	2	2		4	1	2	India	3	1	2		16	55	54
508	22	2	2		4	1	2	India	3	1	2		17	54	54
508	22	2	2		4	1	2	India	3	1	2		18	53	55
508	22	2	2		4	1	2	India	3	1	2		19	53	53
508	22	2	2		4	1	2	India	3	1	2		20	55	55
508	22	2	2		4	1	2	India	3	1	2		21	55	55
508	22	2	2		4	1	2	India	3	1	2		22	55	55
508	22	2	2		4	1	2	India	3	1	2		23	55	55
508	22	2	2		4	1	2	India	3	1	2		24	55	55
508	22	2	2		4	1	2	India	3	1	2		25	55	54
508	22	2	2		4	1	2	India	3	1	2		26	55	54
508	22	2	2		4	1	2	India	3	1	2		27	55	55
508	22	2	2		4	1	2	India	3	1	2		28	53	54
508	22	2	2		4	1	2	India	3	1	2		29	54	54
508	22	2	2		4	1	2	India	3	1	2		30	55	55
508	22	2	2		4	1	2	India	3	1	2		31	55	54
508	22	2	2		4	1	2	India	3	1	2		32	55	54
508	22	2	2		4	1	2	India	3	1	2		33	55	55
508	22	2	2		4	1	2	India	3	1	2		34	55	55
508	22	2	2		4	1	2	India	3	1	2		35	55	55
508	22	2	2		4	1	2	India	3	1	2		36	54	54
508	22	2	2		4	1	2	India	3	1	2		37	55	55
508	22	2	2		4	1	2	India	3	1	2		38	53	53
508	22	2	2		4	1	2	India	3	1	2		39	55	55
508	22	2	2		4	1	2	India	3	1	2		40	55	55
508	22	2	2		4	1	2	India	3	1	2		41	53	53
508	22	2	2		4	1	2	India	3	1	2		42	55	55
508	22	2	2		4	1	2	India	3	1	2		43	54	53
508	22	2	2		4	1	2	India	3	1	2		44	54	53
508	22	2	2		4	1	2	India	3	1	2		45	55	55
508	22	2	2		4	1	2	India	3	1	2		46	53	53
508	22	2	2		4	1	2	India	3	1	2		47	54	55
508	22	2	2		4	1	2	India	3	1	2		48	54	53
508	22	2	2		4	1	2	India	3	1	2		49	53	53
508	22	2	2		4	1	2	India	3	1	2		50	53	53
509	23	2	2		4	1	2	India		1	2		1	54	54
509	23	2	2		4	1	2	India		1	2		2	53	53
509	23	2	2		4	1	2	India		1	2		3	55	55
509	23	2	2		4	1	2	India		1	2		4	55	55
509	23	2	2		4	1	2	India		1	2		5	55	55
509	23	2	2		4	1	2	India		1	2		6	54	54
509	23	2	2		4	1	2	India		1	2		7	54	54
509	23	2	2		4	1	2	India		1	2		8	55	55
509	23	2	2		4	1	2	India		1	2		9	53	53
509	23	2	2		4	1	2	India		1	2		10	55	55
509	23	2	2		4	1	2	India		1	2		11	55	54
509	23	2	2		4	1	2	India		1	2		12	55	55
509	23	2	2		4	1	2	India		1	2		13	55	55
509	23	2	2		4	1	2	India		1	2		14	54	53
509	23	2	2		4	1	2	India		1	2		15	55	55
509	23	2	2		4	1	2	India		1	2		16	55	54
509	23	2	2		4	1	2	India		1	2		17	54	54
509	23	2	2		4	1	2	India		1	2		18	53	55
509	23	2	2		4	1	2	India		1	2		19	53	53
509	23	2	2		4	1	2	India		1	2		20	55	55
509	23	2	2		4	1	2	India		1	2		21	55	55
509	23	2	2		4	1	2	India		1	2		22	55	55
509	23	2	2		4	1	2	India		1	2		23	55	55
509	23	2	2		4	1	2	India		1	2		24	55	55
509	23	2	2		4	1	2	India		1	2		25	55	54
509	23	2	2		4	1	2	India		1	2		26	55	54
509	23	2	2		4	1	2	India		1	2		27	55	55
509	23	2	2		4	1	2	India		1	2		28	53	54
509	23	2	2		4	1	2	India		1	2		29	54	54
509	23	2	2		4	1	2	India		1	2		30	55	55
509	23	2	2		4	1	2	India		1	2		31	55	54
509	23	2	2		4	1	2	India		1	2		32	54	54
509	23	2	2		4	1	2	India		1	2		33	55	55
509	23	2	2		4	1	2	India		1	2		34	54	55
509	23	2	2		4	1	2	India		1	2		35	55	55
509	23	2	2		4	1	2	India		1	2		36	54	54
509	23	2	2		4	1	2	India		1	2		37	55	55
509	23	2	2		4	1	2	India		1	2		38	53	53
509	23	2	2		4	1	2	India		1	2		39	55	55
509	23	2	2		4	1	2	India		1	2		40	55	55
509	23	2	2		4	1	2	India		1	2		41	53	53
509	23	2	2		4	1	2	India		1	2		42	55	55
509	23	2	2		4	1	2	India		1	2		43	54	53
509	23	2	2		4	1	2	India		1	2		44	54	53
509	23	2	2		4	1	2	India		1	2		45	55	55
509	23	2	2		4	1	2	India		1	2		46	53	53
509	23	2	2		4	1	2	India		1	2		47	55	55
509	23	2	2		4	1	2	India		1	2		48	54	53
509	23	2	2		4	1	2	India		1	2		49	53	53
509	23	2	2		4	1	2	India		1	2		50	53	53
519	22	2	2		4	1	2	india		1	2		1	54	54
519	22	2	2		4	1	2	india		1	2		2	53	53
519	22	2	2		4	1	2	india		1	2		3	55	55
519	22	2	2		4	1	2	india		1	2		4	55	55
519	22	2	2		4	1	2	india		1	2		5	55	55
519	22	2	2		4	1	2	india		1	2		6	54	54
519	22	2	2		4	1	2	india		1	2		7	54	54
519	22	2	2		4	1	2	india		1	2		8	55	55
519	22	2	2		4	1	2	india		1	2		9	53	53
519	22	2	2		4	1	2	india		1	2		10	55	55
519	22	2	2		4	1	2	india		1	2		11	55	54
519	22	2	2		4	1	2	india		1	2		12	55	55
519	22	2	2		4	1	2	india		1	2		13	55	55
519	22	2	2		4	1	2	india		1	2		14	54	53
519	22	2	2		4	1	2	india		1	2		15	55	55
519	22	2	2		4	1	2	india		1	2		16	54	54
519	22	2	2		4	1	2	india		1	2		17	54	54
519	22	2	2		4	1	2	india		1	2		18	55	55
519	22	2	2		4	1	2	india		1	2		19	54	53
519	22	2	2		4	1	2	india		1	2		20	55	55
519	22	2	2		4	1	2	india		1	2		21	55	55
519	22	2	2		4	1	2	india		1	2		22	55	55
519	22	2	2		4	1	2	india		1	2		23	55	55
519	22	2	2		4	1	2	india		1	2		24	55	55
519	22	2	2		4	1	2	india		1	2		25	55	54
519	22	2	2		4	1	2	india		1	2		26	55	54
519	22	2	2		4	1	2	india		1	2		27	55	55
519	22	2	2		4	1	2	india		1	2		28	53	54
519	22	2	2		4	1	2	india		1	2		29	54	54
519	22	2	2		4	1	2	india		1	2		30	55	55
519	22	2	2		4	1	2	india		1	2		31	55	54
519	22	2	2		4	1	2	india		1	2		32	54	54
519	22	2	2		4	1	2	india		1	2		33	55	55
519	22	2	2		4	1	2	india		1	2		34	55	55
519	22	2	2		4	1	2	india		1	2		35	55	55
519	22	2	2		4	1	2	india		1	2		36	54	54
519	22	2	2		4	1	2	india		1	2		37	55	55
519	22	2	2		4	1	2	india		1	2		38	54	53
519	22	2	2		4	1	2	india		1	2		39	55	55
519	22	2	2		4	1	2	india		1	2		40	55	55
519	22	2	2		4	1	2	india		1	2		41	55	53
519	22	2	2		4	1	2	india		1	2		42	55	55
519	22	2	2		4	1	2	india		1	2		43	54	53
519	22	2	2		4	1	2	india		1	2		44	54	53
519	22	2	2		4	1	2	india		1	2		45	55	55
519	22	2	2		4	1	2	india		1	2		46	54	53
519	22	2	2		4	1	2	india		1	2		47	55	55
519	22	2	2		4	1	2	india		1	2		48	55	53
519	22	2	2		4	1	2	india		1	2		49	54	53
519	22	2	2		4	1	2	india		1	2		50	54	53
520	22	2	2		4	1	2			1	2		1	54	54
520	22	2	2		4	1	2			1	2		2	53	53
520	22	2	2		4	1	2			1	2		3	55	55
520	22	2	2		4	1	2			1	2		4	55	55
520	22	2	2		4	1	2			1	2		5	55	55
520	22	2	2		4	1	2			1	2		6	54	54
520	22	2	2		4	1	2			1	2		7	54	54
520	22	2	2		4	1	2			1	2		8	55	55
520	22	2	2		4	1	2			1	2		9	53	53
520	22	2	2		4	1	2			1	2		10	55	55
520	22	2	2		4	1	2			1	2		11	55	54
520	22	2	2		4	1	2			1	2		12	55	55
520	22	2	2		4	1	2			1	2		13	55	55
520	22	2	2		4	1	2			1	2		14	54	53
520	22	2	2		4	1	2			1	2		15	55	55
520	22	2	2		4	1	2			1	2		16	54	54
520	22	2	2		4	1	2			1	2		17	55	54
520	22	2	2		4	1	2			1	2		18	54	55
520	22	2	2		4	1	2			1	2		19	55	53
520	22	2	2		4	1	2			1	2		20	55	55
520	22	2	2		4	1	2			1	2		21	55	55
520	22	2	2		4	1	2			1	2		22	55	55
520	22	2	2		4	1	2			1	2		23	55	55
520	22	2	2		4	1	2			1	2		24	55	55
520	22	2	2		4	1	2			1	2		25	55	54
520	22	2	2		4	1	2			1	2		26	55	54
520	22	2	2		4	1	2			1	2		27	55	55
520	22	2	2		4	1	2			1	2		28	53	54
520	22	2	2		4	1	2			1	2		29	54	54
520	22	2	2		4	1	2			1	2		30	55	55
520	22	2	2		4	1	2			1	2		31	54	54
520	22	2	2		4	1	2			1	2		32	54	54
520	22	2	2		4	1	2			1	2		33	55	55
520	22	2	2		4	1	2			1	2		34	54	55
520	22	2	2		4	1	2			1	2		35	55	55
520	22	2	2		4	1	2			1	2		36	54	54
520	22	2	2		4	1	2			1	2		37	55	55
520	22	2	2		4	1	2			1	2		38	53	53
520	22	2	2		4	1	2			1	2		39	55	55
520	22	2	2		4	1	2			1	2		40	55	55
520	22	2	2		4	1	2			1	2		41	55	53
520	22	2	2		4	1	2			1	2		42	55	55
520	22	2	2		4	1	2			1	2		43	54	53
520	22	2	2		4	1	2			1	2		44	54	53
520	22	2	2		4	1	2			1	2		45	55	55
520	22	2	2		4	1	2			1	2		46	54	53
520	22	2	2		4	1	2			1	2		47	55	55
520	22	2	2		4	1	2			1	2		48	54	53
520	22	2	2		4	1	2			1	2		49	54	53
520	22	2	2		4	1	2			1	2		50	53	53
521	22	2	2		4	1	2			1	2		1	54	54
521	22	2	2		4	1	2			1	2		2	53	53
521	22	2	2		4	1	2			1	2		3	55	55
521	22	2	2		4	1	2			1	2		4	55	55
521	22	2	2		4	1	2			1	2		5	55	55
521	22	2	2		4	1	2			1	2		6	54	54
521	22	2	2		4	1	2			1	2		7	54	54
521	22	2	2		4	1	2			1	2		8	55	55
521	22	2	2		4	1	2			1	2		9	53	53
521	22	2	2		4	1	2			1	2		10	55	55
521	22	2	2		4	1	2			1	2		11	55	54
521	22	2	2		4	1	2			1	2		12	55	55
521	22	2	2		4	1	2			1	2		13	55	55
521	22	2	2		4	1	2			1	2		14	54	53
521	22	2	2		4	1	2			1	2		15	55	55
521	22	2	2		4	1	2			1	2		16	54	54
521	22	2	2		4	1	2			1	2		17	54	54
521	22	2	2		4	1	2			1	2		18	55	55
521	22	2	2		4	1	2			1	2		19	54	53
521	22	2	2		4	1	2			1	2		20	55	55
521	22	2	2		4	1	2			1	2		21	55	55
521	22	2	2		4	1	2			1	2		22	55	55
521	22	2	2		4	1	2			1	2		23	55	55
521	22	2	2		4	1	2			1	2		24	55	55
521	22	2	2		4	1	2			1	2		25	55	54
521	22	2	2		4	1	2			1	2		26	55	54
521	22	2	2		4	1	2			1	2		27	55	55
521	22	2	2		4	1	2			1	2		28	53	54
521	22	2	2		4	1	2			1	2		29	54	54
521	22	2	2		4	1	2			1	2		30	55	55
521	22	2	2		4	1	2			1	2		31	54	54
521	22	2	2		4	1	2			1	2		32	54	54
521	22	2	2		4	1	2			1	2		33	55	55
521	22	2	2		4	1	2			1	2		34	55	55
521	22	2	2		4	1	2			1	2		35	55	55
521	22	2	2		4	1	2			1	2		36	54	54
521	22	2	2		4	1	2			1	2		37	55	55
521	22	2	2		4	1	2			1	2		38	54	53
521	22	2	2		4	1	2			1	2		39	55	55
521	22	2	2		4	1	2			1	2		40	55	55
521	22	2	2		4	1	2			1	2		41	55	53
521	22	2	2		4	1	2			1	2		42	55	55
521	22	2	2		4	1	2			1	2		43	54	53
521	22	2	2		4	1	2			1	2		44	54	53
521	22	2	2		4	1	2			1	2		45	55	55
521	22	2	2		4	1	2			1	2		46	54	53
521	22	2	2		4	1	2			1	2		47	55	55
521	22	2	2		4	1	2			1	2		48	55	53
521	22	2	2		4	1	2			1	2		49	55	53
521	22	2	2		4	1	2			1	2		50	54	53
536	23	2	2		5	1	2			1	1		1	54	54
536	23	2	2		5	1	2			1	1		2		53
536	23	2	2		5	1	2			1	1		3		55
536	23	2	2		5	1	2			1	1		4		55
536	23	2	2		5	1	2			1	1		5		55
536	23	2	2		5	1	2			1	1		6	54	54
536	23	2	2		5	1	2			1	1		7	54	54
536	23	2	2		5	1	2			1	1		8	55	55
536	23	2	2		5	1	2			1	1		9	53	53
536	23	2	2		5	1	2			1	1		10	55	55
536	23	2	2		5	1	2			1	1		11		54
536	23	2	2		5	1	2			1	1		12	55	55
536	23	2	2		5	1	2			1	1		13	55	55
536	23	2	2		5	1	2			1	1		14	54	53
536	23	2	2		5	1	2			1	1		15	55	55
536	23	2	2		5	1	2			1	1		16	55	54
536	23	2	2		5	1	2			1	1		17	54	54
536	23	2	2		5	1	2			1	1		18		55
536	23	2	2		5	1	2			1	1		19		53
536	23	2	2		5	1	2			1	1		20	55	55
536	23	2	2		5	1	2			1	1		21	55	55
536	23	2	2		5	1	2			1	1		22	55	55
536	23	2	2		5	1	2			1	1		23	55	55
536	23	2	2		5	1	2			1	1		24	55	55
536	23	2	2		5	1	2			1	1		25	55	54
536	23	2	2		5	1	2			1	1		26	55	54
536	23	2	2		5	1	2			1	1		27	55	55
536	23	2	2		5	1	2			1	1		28		54
536	23	2	2		5	1	2			1	1		29	54	54
536	23	2	2		5	1	2			1	1		30	55	55
536	23	2	2		5	1	2			1	1		31		54
536	23	2	2		5	1	2			1	1		32		54
536	23	2	2		5	1	2			1	1		33	55	55
536	23	2	2		5	1	2			1	1		34	55	55
536	23	2	2		5	1	2			1	1		35		55
536	23	2	2		5	1	2			1	1		36		54
536	23	2	2		5	1	2			1	1		37	55	55
536	23	2	2		5	1	2			1	1		38	53	53
536	23	2	2		5	1	2			1	1		39	55	55
536	23	2	2		5	1	2			1	1		40	55	55
536	23	2	2		5	1	2			1	1		41	53	53
536	23	2	2		5	1	2			1	1		42	55	55
536	23	2	2		5	1	2			1	1		43	54	53
536	23	2	2		5	1	2			1	1		44	54	53
536	23	2	2		5	1	2			1	1		45	55	55
536	23	2	2		5	1	2			1	1		46	54	53
536	23	2	2		5	1	2			1	1		47	55	55
536	23	2	2		5	1	2			1	1		48	53	53
536	23	2	2		5	1	2			1	1		49	53	53
536	23	2	2		5	1	2			1	1		50	54	53
538	23	2	2		4	1	2			1	2		1	54	54
538	23	2	2		4	1	2			1	2		2	53	53
538	23	2	2		4	1	2			1	2		3	55	55
538	23	2	2		4	1	2			1	2		4	55	55
538	23	2	2		4	1	2			1	2		5	55	55
538	23	2	2		4	1	2			1	2		6	54	54
538	23	2	2		4	1	2			1	2		7	53	54
538	23	2	2		4	1	2			1	2		8	55	55
538	23	2	2		4	1	2			1	2		9	53	53
538	23	2	2		4	1	2			1	2		10	55	55
538	23	2	2		4	1	2			1	2		11	55	54
538	23	2	2		4	1	2			1	2		12	55	55
538	23	2	2		4	1	2			1	2		13	55	55
538	23	2	2		4	1	2			1	2		14	54	53
538	23	2	2		4	1	2			1	2		15	55	55
538	23	2	2		4	1	2			1	2		16	55	54
538	23	2	2		4	1	2			1	2		17	54	54
538	23	2	2		4	1	2			1	2		18	53	55
538	23	2	2		4	1	2			1	2		19	53	53
538	23	2	2		4	1	2			1	2		20	55	55
538	23	2	2		4	1	2			1	2		21	55	55
538	23	2	2		4	1	2			1	2		22	55	55
538	23	2	2		4	1	2			1	2		23	55	55
538	23	2	2		4	1	2			1	2		24	55	55
538	23	2	2		4	1	2			1	2		25	55	54
538	23	2	2		4	1	2			1	2		26	53	54
538	23	2	2		4	1	2			1	2		27	55	55
538	23	2	2		4	1	2			1	2		28	54	54
538	23	2	2		4	1	2			1	2		29	54	54
538	23	2	2		4	1	2			1	2		30	55	55
538	23	2	2		4	1	2			1	2		31	55	54
538	23	2	2		4	1	2			1	2		32	54	54
538	23	2	2		4	1	2			1	2		33	55	55
538	23	2	2		4	1	2			1	2		34	55	55
538	23	2	2		4	1	2			1	2		35	55	55
538	23	2	2		4	1	2			1	2		36	53	54
538	23	2	2		4	1	2			1	2		37	55	55
538	23	2	2		4	1	2			1	2		38	53	53
538	23	2	2		4	1	2			1	2		39	55	55
538	23	2	2		4	1	2			1	2		40	55	55
538	23	2	2		4	1	2			1	2		41	53	53
538	23	2	2		4	1	2			1	2		42	55	55
538	23	2	2		4	1	2			1	2		43	55	53
538	23	2	2		4	1	2			1	2		44	54	53
538	23	2	2		4	1	2			1	2		45	55	55
538	23	2	2		4	1	2			1	2		46	54	53
538	23	2	2		4	1	2			1	2		47	55	55
538	23	2	2		4	1	2			1	2		48	54	53
538	23	2	2		4	1	2			1	2		49	54	53
538	23	2	2		4	1	2			1	2		50	54	53
539	24	2	2		4	1	2			1	2		1	54	54
539	24	2	2		4	1	2			1	2		2	53	53
539	24	2	2		4	1	2			1	2		3	55	55
539	24	2	2		4	1	2			1	2		4	55	55
539	24	2	2		4	1	2			1	2		5	55	55
539	24	2	2		4	1	2			1	2		6	54	54
539	24	2	2		4	1	2			1	2		7	54	54
539	24	2	2		4	1	2			1	2		8	55	55
539	24	2	2		4	1	2			1	2		9	53	53
539	24	2	2		4	1	2			1	2		10	55	55
539	24	2	2		4	1	2			1	2		11	54	54
539	24	2	2		4	1	2			1	2		12	55	55
539	24	2	2		4	1	2			1	2		13	55	55
539	24	2	2		4	1	2			1	2		14	54	53
539	24	2	2		4	1	2			1	2		15	55	55
539	24	2	2		4	1	2			1	2		16	54	54
539	24	2	2		4	1	2			1	2		17	54	54
539	24	2	2		4	1	2			1	2		18	53	55
539	24	2	2		4	1	2			1	2		19	54	53
539	24	2	2		4	1	2			1	2		20	55	55
539	24	2	2		4	1	2			1	2		21	55	55
539	24	2	2		4	1	2			1	2		22	55	55
539	24	2	2		4	1	2			1	2		23	55	55
539	24	2	2		4	1	2			1	2		24	55	55
539	24	2	2		4	1	2			1	2		25	55	54
539	24	2	2		4	1	2			1	2		26	53	54
539	24	2	2		4	1	2			1	2		27	55	55
539	24	2	2		4	1	2			1	2		28	54	54
539	24	2	2		4	1	2			1	2		29	54	54
539	24	2	2		4	1	2			1	2		30	54	55
539	24	2	2		4	1	2			1	2		31	54	54
539	24	2	2		4	1	2			1	2		32	55	54
539	24	2	2		4	1	2			1	2		33	55	55
539	24	2	2		4	1	2			1	2		34	55	55
539	24	2	2		4	1	2			1	2		35	54	55
539	24	2	2		4	1	2			1	2		36	55	54
539	24	2	2		4	1	2			1	2		37	54	55
539	24	2	2		4	1	2			1	2		38	53	53
539	24	2	2		4	1	2			1	2		39	55	55
539	24	2	2		4	1	2			1	2		40	55	55
539	24	2	2		4	1	2			1	2		41	54	53
539	24	2	2		4	1	2			1	2		42	55	55
539	24	2	2		4	1	2			1	2		43	54	53
539	24	2	2		4	1	2			1	2		44	54	53
539	24	2	2		4	1	2			1	2		45	55	55
539	24	2	2		4	1	2			1	2		46	53	53
539	24	2	2		4	1	2			1	2		47	55	55
539	24	2	2		4	1	2			1	2		48	54	53
539	24	2	2		4	1	2			1	2		49	53	53
539	24	2	2		4	1	2			1	2		50	55	53
567	22	2	2		4	1	2			1	2		1	54	54
567	22	2	2		4	1	2			1	2		2	53	53
567	22	2	2		4	1	2			1	2		3	55	55
567	22	2	2		4	1	2			1	2		4	54	55
567	22	2	2		4	1	2			1	2		5	55	55
567	22	2	2		4	1	2			1	2		6	54	54
567	22	2	2		4	1	2			1	2		7	54	54
567	22	2	2		4	1	2			1	2		8	55	55
567	22	2	2		4	1	2			1	2		9	53	53
567	22	2	2		4	1	2			1	2		10	55	55
567	22	2	2		4	1	2			1	2		11	55	54
567	22	2	2		4	1	2			1	2		12	55	55
567	22	2	2		4	1	2			1	2		13	55	55
567	22	2	2		4	1	2			1	2		14	54	53
567	22	2	2		4	1	2			1	2		15	55	55
567	22	2	2		4	1	2			1	2		16	54	54
567	22	2	2		4	1	2			1	2		17	53	54
567	22	2	2		4	1	2			1	2		18	55	55
567	22	2	2		4	1	2			1	2		19	53	53
567	22	2	2		4	1	2			1	2		20	55	55
567	22	2	2		4	1	2			1	2		21	55	55
567	22	2	2		4	1	2			1	2		22	55	55
567	22	2	2		4	1	2			1	2		23	55	55
567	22	2	2		4	1	2			1	2		24	55	55
567	22	2	2		4	1	2			1	2		25	55	54
567	22	2	2		4	1	2			1	2		26	54	54
567	22	2	2		4	1	2			1	2		27	55	55
567	22	2	2		4	1	2			1	2		28	54	54
567	22	2	2		4	1	2			1	2		29	54	54
567	22	2	2		4	1	2			1	2		30	55	55
567	22	2	2		4	1	2			1	2		31	54	54
567	22	2	2		4	1	2			1	2		32	54	54
567	22	2	2		4	1	2			1	2		33	55	55
567	22	2	2		4	1	2			1	2		34	55	55
567	22	2	2		4	1	2			1	2		35	55	55
567	22	2	2		4	1	2			1	2		36	54	54
567	22	2	2		4	1	2			1	2		37	55	55
567	22	2	2		4	1	2			1	2		38	53	53
567	22	2	2		4	1	2			1	2		39	55	55
567	22	2	2		4	1	2			1	2		40	55	55
567	22	2	2		4	1	2			1	2		41	54	53
567	22	2	2		4	1	2			1	2		42	55	55
567	22	2	2		4	1	2			1	2		43	54	53
567	22	2	2		4	1	2			1	2		44	54	53
567	22	2	2		4	1	2			1	2		45	55	55
567	22	2	2		4	1	2			1	2		46	53	53
567	22	2	2		4	1	2			1	2		47	55	55
567	22	2	2		4	1	2			1	2		48	54	53
567	22	2	2		4	1	2			1	2		49	54	53
567	22	2	2		4	1	2			1	2		50	53	53
568	21	2	2		4	1	2		1	1	2		1	54	54
568	21	2	2		4	1	2		1	1	2		2	53	53
568	21	2	2		4	1	2		1	1	2		3	55	55
568	21	2	2		4	1	2		1	1	2		4	55	55
568	21	2	2		4	1	2		1	1	2		5	55	55
568	21	2	2		4	1	2		1	1	2		6	54	54
568	21	2	2		4	1	2		1	1	2		7	55	54
568	21	2	2		4	1	2		1	1	2		8	55	55
568	21	2	2		4	1	2		1	1	2		9	53	53
568	21	2	2		4	1	2		1	1	2		10	55	55
568	21	2	2		4	1	2		1	1	2		11	55	54
568	21	2	2		4	1	2		1	1	2		12	55	55
568	21	2	2		4	1	2		1	1	2		13	55	55
568	21	2	2		4	1	2		1	1	2		14	53	53
568	21	2	2		4	1	2		1	1	2		15	55	55
568	21	2	2		4	1	2		1	1	2		16	54	54
568	21	2	2		4	1	2		1	1	2		17	54	54
568	21	2	2		4	1	2		1	1	2		18	55	55
568	21	2	2		4	1	2		1	1	2		19	53	53
568	21	2	2		4	1	2		1	1	2		20	55	55
568	21	2	2		4	1	2		1	1	2		21	55	55
568	21	2	2		4	1	2		1	1	2		22	55	55
568	21	2	2		4	1	2		1	1	2		23	55	55
568	21	2	2		4	1	2		1	1	2		24	55	55
568	21	2	2		4	1	2		1	1	2		25	55	54
568	21	2	2		4	1	2		1	1	2		26	53	54
568	21	2	2		4	1	2		1	1	2		27	54	55
568	21	2	2		4	1	2		1	1	2		28	54	54
568	21	2	2		4	1	2		1	1	2		29	54	54
568	21	2	2		4	1	2		1	1	2		30	54	55
568	21	2	2		4	1	2		1	1	2		31	54	54
568	21	2	2		4	1	2		1	1	2		32	54	54
568	21	2	2		4	1	2		1	1	2		33	55	55
568	21	2	2		4	1	2		1	1	2		34	55	55
568	21	2	2		4	1	2		1	1	2		35	55	55
568	21	2	2		4	1	2		1	1	2		36	54	54
568	21	2	2		4	1	2		1	1	2		37	55	55
568	21	2	2		4	1	2		1	1	2		38	53	53
568	21	2	2		4	1	2		1	1	2		39	55	55
568	21	2	2		4	1	2		1	1	2		40	55	55
568	21	2	2		4	1	2		1	1	2		41	55	53
568	21	2	2		4	1	2		1	1	2		42	55	55
568	21	2	2		4	1	2		1	1	2		43	54	53
568	21	2	2		4	1	2		1	1	2		44	54	53
568	21	2	2		4	1	2		1	1	2		45	55	55
568	21	2	2		4	1	2		1	1	2		46	53	53
568	21	2	2		4	1	2		1	1	2		47	54	55
568	21	2	2		4	1	2		1	1	2		48	54	53
568	21	2	2		4	1	2		1	1	2		49	54	53
568	21	2	2		4	1	2		1	1	2		50	53	53
569	24	2	2			1	2			1	2		1	54	54
569	24	2	2			1	2			1	2		2	53	53
569	24	2	2			1	2			1	2		3	55	55
569	24	2	2			1	2			1	2		4	55	55
569	24	2	2			1	2			1	2		5	55	55
569	24	2	2			1	2			1	2		6	54	54
569	24	2	2			1	2			1	2		7	54	54
569	24	2	2			1	2			1	2		8	55	55
569	24	2	2			1	2			1	2		9	53	53
569	24	2	2			1	2			1	2		10	55	55
569	24	2	2			1	2			1	2		11	55	54
569	24	2	2			1	2			1	2		12	55	55
569	24	2	2			1	2			1	2		13	55	55
569	24	2	2			1	2			1	2		14	53	53
569	24	2	2			1	2			1	2		15	55	55
569	24	2	2			1	2			1	2		16	54	54
569	24	2	2			1	2			1	2		17	54	54
569	24	2	2			1	2			1	2		18	53	55
569	24	2	2			1	2			1	2		19	53	53
569	24	2	2			1	2			1	2		20	55	55
569	24	2	2			1	2			1	2		21	55	55
569	24	2	2			1	2			1	2		22	55	55
569	24	2	2			1	2			1	2		23	55	55
569	24	2	2			1	2			1	2		24	55	55
569	24	2	2			1	2			1	2		25	55	54
569	24	2	2			1	2			1	2		26	53	54
569	24	2	2			1	2			1	2		27	55	55
569	24	2	2			1	2			1	2		28	54	54
569	24	2	2			1	2			1	2		29	54	54
569	24	2	2			1	2			1	2		30	55	55
569	24	2	2			1	2			1	2		31	54	54
569	24	2	2			1	2			1	2		32	55	54
569	24	2	2			1	2			1	2		33	55	55
569	24	2	2			1	2			1	2		34	55	55
569	24	2	2			1	2			1	2		35	55	55
569	24	2	2			1	2			1	2		36	54	54
569	24	2	2			1	2			1	2		37	55	55
569	24	2	2			1	2			1	2		38	53	53
569	24	2	2			1	2			1	2		39	55	55
569	24	2	2			1	2			1	2		40	55	55
569	24	2	2			1	2			1	2		41	54	53
569	24	2	2			1	2			1	2		42	55	55
569	24	2	2			1	2			1	2		43	54	53
569	24	2	2			1	2			1	2		44	54	53
569	24	2	2			1	2			1	2		45	55	55
569	24	2	2			1	2			1	2		46	53	53
569	24	2	2			1	2			1	2		47	55	55
569	24	2	2			1	2			1	2		48	53	53
569	24	2	2			1	2			1	2		49	53	53
569	24	2	2			1	2			1	2		50	53	53
570	22	2	2			1	2			1	2		1	54	54
570	22	2	2			1	2			1	2		2	53	53
570	22	2	2			1	2			1	2		3	55	55
570	22	2	2			1	2			1	2		4	54	55
570	22	2	2			1	2			1	2		5	55	55
570	22	2	2			1	2			1	2		6	54	54
570	22	2	2			1	2			1	2		7	54	54
570	22	2	2			1	2			1	2		8	55	55
570	22	2	2			1	2			1	2		9	53	53
570	22	2	2			1	2			1	2		10	55	55
570	22	2	2			1	2			1	2		11	55	54
570	22	2	2			1	2			1	2		12	55	55
570	22	2	2			1	2			1	2		13	55	55
570	22	2	2			1	2			1	2		14	53	53
570	22	2	2			1	2			1	2		15	55	55
570	22	2	2			1	2			1	2		16	54	54
570	22	2	2			1	2			1	2		17	53	54
570	22	2	2			1	2			1	2		18	55	55
570	22	2	2			1	2			1	2		19	53	53
570	22	2	2			1	2			1	2		20	55	55
570	22	2	2			1	2			1	2		21	55	55
570	22	2	2			1	2			1	2		22	55	55
570	22	2	2			1	2			1	2		23	55	55
570	22	2	2			1	2			1	2		24	55	55
570	22	2	2			1	2			1	2		25	54	54
570	22	2	2			1	2			1	2		26	55	54
570	22	2	2			1	2			1	2		27	54	55
570	22	2	2			1	2			1	2		28	54	54
570	22	2	2			1	2			1	2		29	55	54
570	22	2	2			1	2			1	2		30	54	55
570	22	2	2			1	2			1	2		31	54	54
570	22	2	2			1	2			1	2		32	55	54
570	22	2	2			1	2			1	2		33	55	55
570	22	2	2			1	2			1	2		34	55	55
570	22	2	2			1	2			1	2		35	54	55
570	22	2	2			1	2			1	2		36	55	54
570	22	2	2			1	2			1	2		37	53	55
570	22	2	2			1	2			1	2		38	55	53
570	22	2	2			1	2			1	2		39	55	55
570	22	2	2			1	2			1	2		40	54	55
570	22	2	2			1	2			1	2		41	54	53
570	22	2	2			1	2			1	2		42	55	55
570	22	2	2			1	2			1	2		43	54	53
570	22	2	2			1	2			1	2		44	54	53
570	22	2	2			1	2			1	2		45	55	55
570	22	2	2			1	2			1	2		46	53	53
570	22	2	2			1	2			1	2		47	55	55
570	22	2	2			1	2			1	2		48	54	53
570	22	2	2			1	2			1	2		49	54	53
570	22	2	2			1	2			1	2		50	53	53
582	22	2	2		4	1	2			1	2		1	54	54
582	22	2	2		4	1	2			1	2		2	53	53
582	22	2	2		4	1	2			1	2		3	55	55
582	22	2	2		4	1	2			1	2		4	55	55
582	22	2	2		4	1	2			1	2		5	55	55
582	22	2	2		4	1	2			1	2		6	54	54
582	22	2	2		4	1	2			1	2		7	54	54
582	22	2	2		4	1	2			1	2		8	55	55
582	22	2	2		4	1	2			1	2		9	53	53
582	22	2	2		4	1	2			1	2		10	55	55
582	22	2	2		4	1	2			1	2		11	54	54
582	22	2	2		4	1	2			1	2		12	55	55
582	22	2	2		4	1	2			1	2		13	55	55
582	22	2	2		4	1	2			1	2		14	54	53
582	22	2	2		4	1	2			1	2		15	55	55
582	22	2	2		4	1	2			1	2		16	54	54
582	22	2	2		4	1	2			1	2		17	54	54
582	22	2	2		4	1	2			1	2		18	55	55
582	22	2	2		4	1	2			1	2		19	54	53
582	22	2	2		4	1	2			1	2		20	55	55
582	22	2	2		4	1	2			1	2		21	55	55
582	22	2	2		4	1	2			1	2		22	55	55
582	22	2	2		4	1	2			1	2		23	55	55
582	22	2	2		4	1	2			1	2		24	55	55
582	22	2	2		4	1	2			1	2		25	55	54
582	22	2	2		4	1	2			1	2		26	55	54
582	22	2	2		4	1	2			1	2		27	55	55
582	22	2	2		4	1	2			1	2		28	53	54
582	22	2	2		4	1	2			1	2		29	54	54
582	22	2	2		4	1	2			1	2		30	55	55
582	22	2	2		4	1	2			1	2		31	55	54
582	22	2	2		4	1	2			1	2		32	54	54
582	22	2	2		4	1	2			1	2		33	55	55
582	22	2	2		4	1	2			1	2		34	55	55
582	22	2	2		4	1	2			1	2		35	54	55
582	22	2	2		4	1	2			1	2		36	54	54
582	22	2	2		4	1	2			1	2		37	55	55
582	22	2	2		4	1	2			1	2		38	53	53
582	22	2	2		4	1	2			1	2		39	55	55
582	22	2	2		4	1	2			1	2		40	55	55
582	22	2	2		4	1	2			1	2		41	55	53
582	22	2	2		4	1	2			1	2		42	54	55
582	22	2	2		4	1	2			1	2		43	55	53
582	22	2	2		4	1	2			1	2		44	54	53
582	22	2	2		4	1	2			1	2		45	55	55
582	22	2	2		4	1	2			1	2		46	53	53
582	22	2	2		4	1	2			1	2		47	55	55
582	22	2	2		4	1	2			1	2		48	54	53
582	22	2	2		4	1	2			1	2		49	53	53
582	22	2	2		4	1	2			1	2		50	53	53
583	24	2	2		4	1	2			1	2		1	53	54
583	24	2	2		4	1	2			1	2		2	54	53
583	24	2	2		4	1	2			1	2		3	55	55
583	24	2	2		4	1	2			1	2		4	55	55
583	24	2	2		4	1	2			1	2		5	55	55
583	24	2	2		4	1	2			1	2		6	54	54
583	24	2	2		4	1	2			1	2		7	55	54
583	24	2	2		4	1	2			1	2		8	53	55
583	24	2	2		4	1	2			1	2		9	55	53
583	24	2	2		4	1	2			1	2		10	55	55
583	24	2	2		4	1	2			1	2		11	55	54
583	24	2	2		4	1	2			1	2		12	55	55
583	24	2	2		4	1	2			1	2		13	55	55
583	24	2	2		4	1	2			1	2		14	54	53
583	24	2	2		4	1	2			1	2		15	55	55
583	24	2	2		4	1	2			1	2		16	54	54
583	24	2	2		4	1	2			1	2		17	54	54
583	24	2	2		4	1	2			1	2		18	53	55
583	24	2	2		4	1	2			1	2		19	55	53
583	24	2	2		4	1	2			1	2		20	55	55
583	24	2	2		4	1	2			1	2		21	55	55
583	24	2	2		4	1	2			1	2		22	55	55
583	24	2	2		4	1	2			1	2		23	55	55
583	24	2	2		4	1	2			1	2		24	55	55
583	24	2	2		4	1	2			1	2		25	55	54
583	24	2	2		4	1	2			1	2		26	54	54
583	24	2	2		4	1	2			1	2		27	55	55
583	24	2	2		4	1	2			1	2		28	53	54
583	24	2	2		4	1	2			1	2		29	54	54
583	24	2	2		4	1	2			1	2		30	55	55
583	24	2	2		4	1	2			1	2		31	55	54
583	24	2	2		4	1	2			1	2		32	55	54
583	24	2	2		4	1	2			1	2		33	55	55
583	24	2	2		4	1	2			1	2		34	55	55
583	24	2	2		4	1	2			1	2		35	55	55
583	24	2	2		4	1	2			1	2		36	54	54
583	24	2	2		4	1	2			1	2		37	55	55
583	24	2	2		4	1	2			1	2		38	53	53
583	24	2	2		4	1	2			1	2		39	55	55
583	24	2	2		4	1	2			1	2		40	55	55
583	24	2	2		4	1	2			1	2		41	53	53
583	24	2	2		4	1	2			1	2		42	55	55
583	24	2	2		4	1	2			1	2		43	54	53
583	24	2	2		4	1	2			1	2		44	54	53
583	24	2	2		4	1	2			1	2		45	55	55
583	24	2	2		4	1	2			1	2		46	53	53
583	24	2	2		4	1	2			1	2		47	55	55
583	24	2	2		4	1	2			1	2		48	53	53
583	24	2	2		4	1	2			1	2		49	53	53
583	24	2	2		4	1	2			1	2		50	53	53
584	23	2	2		4	1	2			1	2		1	53	54
584	23	2	2		4	1	2			1	2		2		53
584	23	2	2		4	1	2			1	2		3	53	55
584	23	2	2		4	1	2			1	2		4	55	55
584	23	2	2		4	1	2			1	2		5	55	55
584	23	2	2		4	1	2			1	2		6	55	54
584	23	2	2		4	1	2			1	2		7	54	54
584	23	2	2		4	1	2			1	2		8	54	55
584	23	2	2		4	1	2			1	2		9	55	53
584	23	2	2		4	1	2			1	2		10	53	55
584	23	2	2		4	1	2			1	2		11	55	54
584	23	2	2		4	1	2			1	2		12	55	55
584	23	2	2		4	1	2			1	2		13	55	55
584	23	2	2		4	1	2			1	2		14	55	53
584	23	2	2		4	1	2			1	2		15	54	55
584	23	2	2		4	1	2			1	2		16	55	54
584	23	2	2		4	1	2			1	2		17	55	54
584	23	2	2		4	1	2			1	2		18	54	55
584	23	2	2		4	1	2			1	2		19	54	53
584	23	2	2		4	1	2			1	2		20	53	55
584	23	2	2		4	1	2			1	2		21	55	55
584	23	2	2		4	1	2			1	2		22	55	55
584	23	2	2		4	1	2			1	2		23	55	55
584	23	2	2		4	1	2			1	2		24	55	55
584	23	2	2		4	1	2			1	2		25	55	54
584	23	2	2		4	1	2			1	2		26	55	54
584	23	2	2		4	1	2			1	2		27	55	55
584	23	2	2		4	1	2			1	2		28	53	54
584	23	2	2		4	1	2			1	2		29	54	54
584	23	2	2		4	1	2			1	2		30	55	55
584	23	2	2		4	1	2			1	2		31	54	54
584	23	2	2		4	1	2			1	2		32	55	54
584	23	2	2		4	1	2			1	2		33	55	55
584	23	2	2		4	1	2			1	2		34	55	55
584	23	2	2		4	1	2			1	2		35	55	55
584	23	2	2		4	1	2			1	2		36	54	54
584	23	2	2		4	1	2			1	2		37	55	55
584	23	2	2		4	1	2			1	2		38	53	53
584	23	2	2		4	1	2			1	2		39	55	55
584	23	2	2		4	1	2			1	2		40	55	55
584	23	2	2		4	1	2			1	2		41	53	53
584	23	2	2		4	1	2			1	2		42	55	55
584	23	2	2		4	1	2			1	2		43	54	53
584	23	2	2		4	1	2			1	2		44	54	53
584	23	2	2		4	1	2			1	2		45	55	55
584	23	2	2		4	1	2			1	2		46	53	53
584	23	2	2		4	1	2			1	2		47	55	55
584	23	2	2		4	1	2			1	2		48	54	53
584	23	2	2		4	1	2			1	2		49	53	53
584	23	2	2		4	1	2			1	2		50	53	53
593	23	2	3		6	1	2			1	1		1	54	54
593	23	2	3		6	1	2			1	1		2	53	53
593	23	2	3		6	1	2			1	1		3	55	55
593	23	2	3		6	1	2			1	1		4	54	55
593	23	2	3		6	1	2			1	1		5	55	55
593	23	2	3		6	1	2			1	1		6	54	54
593	23	2	3		6	1	2			1	1		7	54	54
593	23	2	3		6	1	2			1	1		8	55	55
593	23	2	3		6	1	2			1	1		9	53	53
593	23	2	3		6	1	2			1	1		10	55	55
593	23	2	3		6	1	2			1	1		11	55	54
593	23	2	3		6	1	2			1	1		12	55	55
593	23	2	3		6	1	2			1	1		13	55	55
593	23	2	3		6	1	2			1	1		14	54	53
593	23	2	3		6	1	2			1	1		15	55	55
593	23	2	3		6	1	2			1	1		16	54	54
593	23	2	3		6	1	2			1	1		17	54	54
593	23	2	3		6	1	2			1	1		18	54	55
593	23	2	3		6	1	2			1	1		19	54	53
593	23	2	3		6	1	2			1	1		20	55	55
593	23	2	3		6	1	2			1	1		21	55	55
593	23	2	3		6	1	2			1	1		22	55	55
593	23	2	3		6	1	2			1	1		23	55	55
593	23	2	3		6	1	2			1	1		24	55	55
593	23	2	3		6	1	2			1	1		25	55	54
593	23	2	3		6	1	2			1	1		26	53	54
593	23	2	3		6	1	2			1	1		27	55	55
593	23	2	3		6	1	2			1	1		28	54	54
593	23	2	3		6	1	2			1	1		29	54	54
593	23	2	3		6	1	2			1	1		30	55	55
593	23	2	3		6	1	2			1	1		31	54	54
593	23	2	3		6	1	2			1	1		32	54	54
593	23	2	3		6	1	2			1	1		33	55	55
593	23	2	3		6	1	2			1	1		34	55	55
593	23	2	3		6	1	2			1	1		35	55	55
593	23	2	3		6	1	2			1	1		36	54	54
593	23	2	3		6	1	2			1	1		37	55	55
593	23	2	3		6	1	2			1	1		38	53	53
593	23	2	3		6	1	2			1	1		39	55	55
593	23	2	3		6	1	2			1	1		40	55	55
593	23	2	3		6	1	2			1	1		41	53	53
593	23	2	3		6	1	2			1	1		42	55	55
593	23	2	3		6	1	2			1	1		43	54	53
593	23	2	3		6	1	2			1	1		44	54	53
593	23	2	3		6	1	2			1	1		45	55	55
593	23	2	3		6	1	2			1	1		46	54	53
593	23	2	3		6	1	2			1	1		47	55	55
593	23	2	3		6	1	2			1	1		48	54	53
593	23	2	3		6	1	2			1	1		49	54	53
593	23	2	3		6	1	2			1	1		50	53	53
511	22	2	2		4		2			1	2		1	54	54
511	22	2	2		4		2			1	2		2	53	53
511	22	2	2		4		2			1	2		3	55	55
511	22	2	2		4		2			1	2		4	55	55
511	22	2	2		4		2			1	2		5	55	55
511	22	2	2		4		2			1	2		6	54	54
511	22	2	2		4		2			1	2		7	54	54
511	22	2	2		4		2			1	2		8	53	55
511	22	2	2		4		2			1	2		9	55	53
511	22	2	2		4		2			1	2		10	55	55
511	22	2	2		4		2			1	2		11	55	54
511	22	2	2		4		2			1	2		12	55	55
511	22	2	2		4		2			1	2		13	54	55
511	22	2	2		4		2			1	2		14	55	53
511	22	2	2		4		2			1	2		15	55	55
511	22	2	2		4		2			1	2		16	54	54
511	22	2	2		4		2			1	2		17	53	54
511	22	2	2		4		2			1	2		18	55	55
511	22	2	2		4		2			1	2		19	54	53
511	22	2	2		4		2			1	2		20	55	55
511	22	2	2		4		2			1	2		21	53	55
511	22	2	2		4		2			1	2		22		55
511	22	2	2		4		2			1	2		23		55
511	22	2	2		4		2			1	2		24		55
511	22	2	2		4		2			1	2		25		54
511	22	2	2		4		2			1	2		26	54	54
511	22	2	2		4		2			1	2		27	55	55
511	22	2	2		4		2			1	2		28	55	54
511	22	2	2		4		2			1	2		29	55	54
511	22	2	2		4		2			1	2		30		55
511	22	2	2		4		2			1	2		31	53	54
511	22	2	2		4		2			1	2		32		54
511	22	2	2		4		2			1	2		33	53	55
511	22	2	2		4		2			1	2		34		55
511	22	2	2		4		2			1	2		35	55	55
511	22	2	2		4		2			1	2		36		54
511	22	2	2		4		2			1	2		37	55	55
511	22	2	2		4		2			1	2		38		53
511	22	2	2		4		2			1	2		39		55
511	22	2	2		4		2			1	2		40		55
511	22	2	2		4		2			1	2		41		53
511	22	2	2		4		2			1	2		42		55
511	22	2	2		4		2			1	2		43		53
511	22	2	2		4		2			1	2		44		53
511	22	2	2		4		2			1	2		45	54	55
511	22	2	2		4		2			1	2		46		53
511	22	2	2		4		2			1	2		47		55
511	22	2	2		4		2			1	2		48		53
511	22	2	2		4		2			1	2		49	54	53
511	22	2	2		4		2			1	2		50	55	53
513	21	2	2		4		2		2	1	2		1	54	54
513	21	2	2		4		2		2	1	2		2	53	53
513	21	2	2		4		2		2	1	2		3	55	55
513	21	2	2		4		2		2	1	2		4	55	55
513	21	2	2		4		2		2	1	2		5	55	55
513	21	2	2		4		2		2	1	2		6	54	54
513	21	2	2		4		2		2	1	2		7	54	54
513	21	2	2		4		2		2	1	2		8	55	55
513	21	2	2		4		2		2	1	2		9	53	53
513	21	2	2		4		2		2	1	2		10	55	55
513	21	2	2		4		2		2	1	2		11	54	54
513	21	2	2		4		2		2	1	2		12	55	55
513	21	2	2		4		2		2	1	2		13	54	55
513	21	2	2		4		2		2	1	2		14	55	53
513	21	2	2		4		2		2	1	2		15		55
513	21	2	2		4		2		2	1	2		16		54
513	21	2	2		4		2		2	1	2		17		54
513	21	2	2		4		2		2	1	2		18	53	55
513	21	2	2		4		2		2	1	2		19		53
513	21	2	2		4		2		2	1	2		20		55
513	21	2	2		4		2		2	1	2		21		55
513	21	2	2		4		2		2	1	2		22		55
513	21	2	2		4		2		2	1	2		23		55
513	21	2	2		4		2		2	1	2		24		55
513	21	2	2		4		2		2	1	2		25		54
513	21	2	2		4		2		2	1	2		26	55	54
513	21	2	2		4		2		2	1	2		27	55	55
513	21	2	2		4		2		2	1	2		28	54	54
513	21	2	2		4		2		2	1	2		29	54	54
513	21	2	2		4		2		2	1	2		30	55	55
513	21	2	2		4		2		2	1	2		31	54	54
513	21	2	2		4		2		2	1	2		32		54
513	21	2	2		4		2		2	1	2		33		55
513	21	2	2		4		2		2	1	2		34		55
513	21	2	2		4		2		2	1	2		35		55
513	21	2	2		4		2		2	1	2		36		54
513	21	2	2		4		2		2	1	2		37		55
513	21	2	2		4		2		2	1	2		38		53
513	21	2	2		4		2		2	1	2		39		55
513	21	2	2		4		2		2	1	2		40		55
513	21	2	2		4		2		2	1	2		41		53
513	21	2	2		4		2		2	1	2		42		55
513	21	2	2		4		2		2	1	2		43		53
513	21	2	2		4		2		2	1	2		44		53
513	21	2	2		4		2		2	1	2		45		55
513	21	2	2		4		2		2	1	2		46	55	53
513	21	2	2		4		2		2	1	2		47	54	55
513	21	2	2		4		2		2	1	2		48		53
513	21	2	2		4		2		2	1	2		49		53
513	21	2	2		4		2		2	1	2		50		53
517	21	2	2		4		2	india		1	2		1	53	54
517	21	2	2		4		2	india		1	2		2	53	53
517	21	2	2		4		2	india		1	2		3	55	55
517	21	2	2		4		2	india		1	2		4	55	55
517	21	2	2		4		2	india		1	2		5	55	55
517	21	2	2		4		2	india		1	2		6	54	54
517	21	2	2		4		2	india		1	2		7	54	54
517	21	2	2		4		2	india		1	2		8	55	55
517	21	2	2		4		2	india		1	2		9	53	53
517	21	2	2		4		2	india		1	2		10	55	55
517	21	2	2		4		2	india		1	2		11	55	54
517	21	2	2		4		2	india		1	2		12	55	55
517	21	2	2		4		2	india		1	2		13	55	55
517	21	2	2		4		2	india		1	2		14	55	53
517	21	2	2		4		2	india		1	2		15	55	55
517	21	2	2		4		2	india		1	2		16		54
517	21	2	2		4		2	india		1	2		17		54
517	21	2	2		4		2	india		1	2		18	55	55
517	21	2	2		4		2	india		1	2		19	55	53
517	21	2	2		4		2	india		1	2		20	55	55
517	21	2	2		4		2	india		1	2		21		55
517	21	2	2		4		2	india		1	2		22	55	55
517	21	2	2		4		2	india		1	2		23	55	55
517	21	2	2		4		2	india		1	2		24	55	55
517	21	2	2		4		2	india		1	2		25	55	54
517	21	2	2		4		2	india		1	2		26	55	54
517	21	2	2		4		2	india		1	2		27	55	55
517	21	2	2		4		2	india		1	2		28	54	54
517	21	2	2		4		2	india		1	2		29	54	54
517	21	2	2		4		2	india		1	2		30	54	55
517	21	2	2		4		2	india		1	2		31	54	54
517	21	2	2		4		2	india		1	2		32	54	54
517	21	2	2		4		2	india		1	2		33	55	55
517	21	2	2		4		2	india		1	2		34	55	55
517	21	2	2		4		2	india		1	2		35	55	55
517	21	2	2		4		2	india		1	2		36		54
517	21	2	2		4		2	india		1	2		37	55	55
517	21	2	2		4		2	india		1	2		38	55	53
517	21	2	2		4		2	india		1	2		39	54	55
517	21	2	2		4		2	india		1	2		40	55	55
517	21	2	2		4		2	india		1	2		41		53
517	21	2	2		4		2	india		1	2		42	55	55
517	21	2	2		4		2	india		1	2		43	54	53
517	21	2	2		4		2	india		1	2		44		53
517	21	2	2		4		2	india		1	2		45	55	55
517	21	2	2		4		2	india		1	2		46		53
517	21	2	2		4		2	india		1	2		47	55	55
517	21	2	2		4		2	india		1	2		48	55	53
517	21	2	2		4		2	india		1	2		49		53
517	21	2	2		4		2	india		1	2		50	55	53
518	21	2	2		4		2	india		1	2		1	54	54
518	21	2	2		4		2	india		1	2		2	53	53
518	21	2	2		4		2	india		1	2		3	55	55
518	21	2	2		4		2	india		1	2		4	55	55
518	21	2	2		4		2	india		1	2		5	55	55
518	21	2	2		4		2	india		1	2		6	54	54
518	21	2	2		4		2	india		1	2		7	54	54
518	21	2	2		4		2	india		1	2		8	55	55
518	21	2	2		4		2	india		1	2		9	55	53
518	21	2	2		4		2	india		1	2		10	55	55
518	21	2	2		4		2	india		1	2		11	55	54
518	21	2	2		4		2	india		1	2		12	55	55
518	21	2	2		4		2	india		1	2		13	55	55
518	21	2	2		4		2	india		1	2		14	55	53
518	21	2	2		4		2	india		1	2		15	55	55
518	21	2	2		4		2	india		1	2		16	55	54
518	21	2	2		4		2	india		1	2		17	54	54
518	21	2	2		4		2	india		1	2		18	55	55
518	21	2	2		4		2	india		1	2		19	54	53
518	21	2	2		4		2	india		1	2		20	55	55
518	21	2	2		4		2	india		1	2		21	55	55
518	21	2	2		4		2	india		1	2		22	55	55
518	21	2	2		4		2	india		1	2		23	55	55
518	21	2	2		4		2	india		1	2		24	55	55
518	21	2	2		4		2	india		1	2		25	55	54
518	21	2	2		4		2	india		1	2		26	55	54
518	21	2	2		4		2	india		1	2		27	55	55
518	21	2	2		4		2	india		1	2		28	53	54
518	21	2	2		4		2	india		1	2		29	54	54
518	21	2	2		4		2	india		1	2		30	55	55
518	21	2	2		4		2	india		1	2		31	55	54
518	21	2	2		4		2	india		1	2		32	54	54
518	21	2	2		4		2	india		1	2		33	55	55
518	21	2	2		4		2	india		1	2		34	55	55
518	21	2	2		4		2	india		1	2		35	55	55
518	21	2	2		4		2	india		1	2		36	54	54
518	21	2	2		4		2	india		1	2		37	55	55
518	21	2	2		4		2	india		1	2		38	54	53
518	21	2	2		4		2	india		1	2		39	54	55
518	21	2	2		4		2	india		1	2		40	55	55
518	21	2	2		4		2	india		1	2		41	55	53
518	21	2	2		4		2	india		1	2		42	55	55
518	21	2	2		4		2	india		1	2		43	54	53
518	21	2	2		4		2	india		1	2		44	55	53
518	21	2	2		4		2	india		1	2		45	55	55
518	21	2	2		4		2	india		1	2		46	54	53
518	21	2	2		4		2	india		1	2		47	55	55
518	21	2	2		4		2	india		1	2		48	55	53
518	21	2	2		4		2	india		1	2		49	54	53
518	21	2	2		4		2	india		1	2		50	55	53
522	21	2	2		4		2			1	2		1	54	54
522	21	2	2		4		2			1	2		2	53	53
522	21	2	2		4		2			1	2		3	55	55
522	21	2	2		4		2			1	2		4	55	55
522	21	2	2		4		2			1	2		5	55	55
522	21	2	2		4		2			1	2		6	54	54
522	21	2	2		4		2			1	2		7	54	54
522	21	2	2		4		2			1	2		8	55	55
522	21	2	2		4		2			1	2		9	53	53
522	21	2	2		4		2			1	2		10	55	55
522	21	2	2		4		2			1	2		11	55	54
522	21	2	2		4		2			1	2		12	55	55
522	21	2	2		4		2			1	2		13	55	55
522	21	2	2		4		2			1	2		14	54	53
522	21	2	2		4		2			1	2		15	55	55
522	21	2	2		4		2			1	2		16	55	54
522	21	2	2		4		2			1	2		17	55	54
522	21	2	2		4		2			1	2		18	53	55
522	21	2	2		4		2			1	2		19	53	53
522	21	2	2		4		2			1	2		20	55	55
522	21	2	2		4		2			1	2		21	55	55
522	21	2	2		4		2			1	2		22	55	55
522	21	2	2		4		2			1	2		23	55	55
522	21	2	2		4		2			1	2		24	55	55
522	21	2	2		4		2			1	2		25	55	54
522	21	2	2		4		2			1	2		26	55	54
522	21	2	2		4		2			1	2		27	55	55
522	21	2	2		4		2			1	2		28	53	54
522	21	2	2		4		2			1	2		29	54	54
522	21	2	2		4		2			1	2		30	55	55
522	21	2	2		4		2			1	2		31	54	54
522	21	2	2		4		2			1	2		32	54	54
522	21	2	2		4		2			1	2		33	55	55
522	21	2	2		4		2			1	2		34	54	55
522	21	2	2		4		2			1	2		35	55	55
522	21	2	2		4		2			1	2		36	54	54
522	21	2	2		4		2			1	2		37	55	55
522	21	2	2		4		2			1	2		38	53	53
522	21	2	2		4		2			1	2		39	55	55
522	21	2	2		4		2			1	2		40	55	55
522	21	2	2		4		2			1	2		41	54	53
522	21	2	2		4		2			1	2		42	55	55
522	21	2	2		4		2			1	2		43	54	53
522	21	2	2		4		2			1	2		44	54	53
522	21	2	2		4		2			1	2		45	55	55
522	21	2	2		4		2			1	2		46	54	53
522	21	2	2		4		2			1	2		47	55	55
522	21	2	2		4		2			1	2		48	54	53
522	21	2	2		4		2			1	2		49	54	53
522	21	2	2		4		2			1	2		50	53	53
523	21	2	2		4		2			1	2		1	54	54
523	21	2	2		4		2			1	2		2	53	53
523	21	2	2		4		2			1	2		3	55	55
523	21	2	2		4		2			1	2		4	55	55
523	21	2	2		4		2			1	2		5	55	55
523	21	2	2		4		2			1	2		6	54	54
523	21	2	2		4		2			1	2		7	54	54
523	21	2	2		4		2			1	2		8	55	55
523	21	2	2		4		2			1	2		9	53	53
523	21	2	2		4		2			1	2		10	55	55
523	21	2	2		4		2			1	2		11	54	54
523	21	2	2		4		2			1	2		12	55	55
523	21	2	2		4		2			1	2		13	55	55
523	21	2	2		4		2			1	2		14	54	53
523	21	2	2		4		2			1	2		15	55	55
523	21	2	2		4		2			1	2		16	55	54
523	21	2	2		4		2			1	2		17	55	54
523	21	2	2		4		2			1	2		18	55	55
523	21	2	2		4		2			1	2		19	53	53
523	21	2	2		4		2			1	2		20	55	55
523	21	2	2		4		2			1	2		21	55	55
523	21	2	2		4		2			1	2		22	55	55
523	21	2	2		4		2			1	2		23	55	55
523	21	2	2		4		2			1	2		24	55	55
523	21	2	2		4		2			1	2		25	55	54
523	21	2	2		4		2			1	2		26	54	54
523	21	2	2		4		2			1	2		27	55	55
523	21	2	2		4		2			1	2		28	53	54
523	21	2	2		4		2			1	2		29	54	54
523	21	2	2		4		2			1	2		30	55	55
523	21	2	2		4		2			1	2		31	54	54
523	21	2	2		4		2			1	2		32	54	54
523	21	2	2		4		2			1	2		33	55	55
523	21	2	2		4		2			1	2		34	54	55
523	21	2	2		4		2			1	2		35	54	55
523	21	2	2		4		2			1	2		36	5	54
523	21	2	2		4		2			1	2		37	55	55
523	21	2	2		4		2			1	2		38	53	53
523	21	2	2		4		2			1	2		39	55	55
523	21	2	2		4		2			1	2		40	55	55
523	21	2	2		4		2			1	2		41	54	53
523	21	2	2		4		2			1	2		42	54	55
523	21	2	2		4		2			1	2		43	54	53
523	21	2	2		4		2			1	2		44	54	53
523	21	2	2		4		2			1	2		45	55	55
523	21	2	2		4		2			1	2		46	54	53
523	21	2	2		4		2			1	2		47	55	55
523	21	2	2		4		2			1	2		48	54	53
523	21	2	2		4		2			1	2		49	54	53
523	21	2	2		4		2			1	2		50	53	53
577	27	2	3		6		2			1	2		1	54	54
577	27	2	3		6		2			1	2		2	53	53
577	27	2	3		6		2			1	2		3	55	55
577	27	2	3		6		2			1	2		4	55	55
577	27	2	3		6		2			1	2		5	55	55
577	27	2	3		6		2			1	2		6	53	54
577	27	2	3		6		2			1	2		7	55	54
577	27	2	3		6		2			1	2		8	55	55
577	27	2	3		6		2			1	2		9	53	53
577	27	2	3		6		2			1	2		10	55	55
577	27	2	3		6		2			1	2		11	55	54
577	27	2	3		6		2			1	2		12	55	55
577	27	2	3		6		2			1	2		13	55	55
577	27	2	3		6		2			1	2		14	53	53
577	27	2	3		6		2			1	2		15	55	55
577	27	2	3		6		2			1	2		16	54	54
577	27	2	3		6		2			1	2		17	54	54
577	27	2	3		6		2			1	2		18	55	55
577	27	2	3		6		2			1	2		19	53	53
577	27	2	3		6		2			1	2		20	55	55
577	27	2	3		6		2			1	2		21	55	55
577	27	2	3		6		2			1	2		22	55	55
577	27	2	3		6		2			1	2		23	55	55
577	27	2	3		6		2			1	2		24	55	55
577	27	2	3		6		2			1	2		25	55	54
577	27	2	3		6		2			1	2		26	54	54
577	27	2	3		6		2			1	2		27	55	55
577	27	2	3		6		2			1	2		28	53	54
577	27	2	3		6		2			1	2		29	54	54
577	27	2	3		6		2			1	2		30	55	55
577	27	2	3		6		2			1	2		31	53	54
577	27	2	3		6		2			1	2		32	55	54
577	27	2	3		6		2			1	2		33	55	55
577	27	2	3		6		2			1	2		34	54	55
577	27	2	3		6		2			1	2		35	55	55
577	27	2	3		6		2			1	2		36	54	54
577	27	2	3		6		2			1	2		37	55	55
577	27	2	3		6		2			1	2		38	53	53
577	27	2	3		6		2			1	2		39	55	55
577	27	2	3		6		2			1	2		40	55	55
577	27	2	3		6		2			1	2		41	54	53
577	27	2	3		6		2			1	2		42	55	55
577	27	2	3		6		2			1	2		43	54	53
577	27	2	3		6		2			1	2		44	54	53
577	27	2	3		6		2			1	2		45	55	55
577	27	2	3		6		2			1	2		46	53	53
577	27	2	3		6		2			1	2		47	55	55
577	27	2	3		6		2			1	2		48	54	53
577	27	2	3		6		2			1	2		49	54	53
577	27	2	3		6		2			1	2		50	53	53
578	21	2	2		4		2			1	2		1	54	54
578	21	2	2		4		2			1	2		2	53	53
578	21	2	2		4		2			1	2		3	55	55
578	21	2	2		4		2			1	2		4	55	55
578	21	2	2		4		2			1	2		5	55	55
578	21	2	2		4		2			1	2		6	54	54
578	21	2	2		4		2			1	2		7	54	54
578	21	2	2		4		2			1	2		8	55	55
578	21	2	2		4		2			1	2		9	55	53
578	21	2	2		4		2			1	2		10	55	55
578	21	2	2		4		2			1	2		11	55	54
578	21	2	2		4		2			1	2		12	55	55
578	21	2	2		4		2			1	2		13	55	55
578	21	2	2		4		2			1	2		14	55	53
578	21	2	2		4		2			1	2		15	55	55
578	21	2	2		4		2			1	2		16	55	54
578	21	2	2		4		2			1	2		17	54	54
578	21	2	2		4		2			1	2		18	55	55
578	21	2	2		4		2			1	2		19	54	53
578	21	2	2		4		2			1	2		20	55	55
578	21	2	2		4		2			1	2		21	55	55
578	21	2	2		4		2			1	2		22	55	55
578	21	2	2		4		2			1	2		23	55	55
578	21	2	2		4		2			1	2		24	55	55
578	21	2	2		4		2			1	2		25	55	54
578	21	2	2		4		2			1	2		26	55	54
578	21	2	2		4		2			1	2		27	55	55
578	21	2	2		4		2			1	2		28	53	54
578	21	2	2		4		2			1	2		29	54	54
578	21	2	2		4		2			1	2		30	55	55
578	21	2	2		4		2			1	2		31	55	54
578	21	2	2		4		2			1	2		32	54	54
578	21	2	2		4		2			1	2		33	55	55
578	21	2	2		4		2			1	2		34	55	55
578	21	2	2		4		2			1	2		35	55	55
578	21	2	2		4		2			1	2		36	54	54
578	21	2	2		4		2			1	2		37	55	55
578	21	2	2		4		2			1	2		38	54	53
578	21	2	2		4		2			1	2		39	54	55
578	21	2	2		4		2			1	2		40	55	55
578	21	2	2		4		2			1	2		41	55	53
578	21	2	2		4		2			1	2		42	55	55
578	21	2	2		4		2			1	2		43	54	53
578	21	2	2		4		2			1	2		44	55	53
578	21	2	2		4		2			1	2		45	55	55
578	21	2	2		4		2			1	2		46	54	53
578	21	2	2		4		2			1	2		47	55	55
578	21	2	2		4		2			1	2		48	55	53
578	21	2	2		4		2			1	2		49	54	53
[truncated: 2,951 more rows]
